# Supplementary material for: Family history of diabetes and glycemic progression: A propensity score-based analysis using health checkup data
Source: PLoS One. 2026 Jun 24;21(6):e0352348. doi: 10.1371/journal.pone.0352348 (PMC13293398; doi:10.1371/journal.pone.0352348)
Supplement: S1 File — (ZIP) [file pone.0352348.s001.zip]

Archive with 6 entries (5 files):
- S1_File/
- __MACOSX/._S1_File
- S1_File/2_period.csv
- __MACOSX/S1_File/._2_period.csv
- S1_File/1_period.csv
- __MACOSX/S1_File/._1_period.csv
