# Supplementary material for: Family history of diabetes and glycemic progression: A propensity score-based analysis using health checkup data
Source: PLoS One. 2026 Jun 24;21(6):e0352348. doi: 10.1371/journal.pone.0352348 (PMC13293398; doi:10.1371/journal.pone.0352348)
Supplement: S1 File — (ZIP) [file pone.0352348.s001.zip › S1_File/2_period.csv]

Age	sex	BFP	BMI	WC	FVC	FEV1_FVC_percent	SBP	DBP	PR	WBC	RBC	Hct	rdw	PLT	Lymphocyte	Monocyte	Eosinophill	Basophill	ESR	CRP	TP	ALB	TBiL	DBiL	AST_SGOT	ALT_SGPT	GGT	ALP	BUN	Cr	GFR	Uric Acid	TC	TG	HDL_Cholesterol	Ca	P	Na	K	TSH	FreeT4	T3	Helicobacter	pH	Urine Protein	FH_DM	MED HTN	MED DM	MED HLD
47	0	24	26	94	5	81	136	95	78	8	5	47	14	280	17	6	1	0	2	0	7.2	4.6	0.9	0.3	15	12	21	69	16	1	91	5.3	163	87	50	9.3	3.1	141	4.1	0.3	1.4	1	0.7	6	2	0	0	0	0
48	0	29	28	92	4	82	130	80	82	5	5	49	13	256	35	7	1	0	4	0	7	4.7	0.6	0.3	12	25	24	52	10	1	91	5.2	166	66	44	9.3	2.9	144	4.4	1.7	1.4	1.3	0.6	8.5	1	1	0	0	0
53	0	23	26	89	5	79	135	92	69	4	5	45	13	240	33	6	4	1	2	0	6.5	4.9	1.2	0.4	19	18	26	51	14	1	90	5.1	142	105	49	9	2.8	143	4.3	9.2	1.2	0.9	6.3	7.5	2	1	0	0	0
56	0	16	22	79	5	74	131	82	55	6	4	43	13	200	37	6	2	1	3	0	7	4.5	1.1	0.4	16	14	13	63	26	1	96	6	161	58	50	9.4	2.8	142	4.3	1.1	1.2	1	3.3	5.5	2	1	0	0	0
57	0	25	24	90	4	83	120	80	75	7	5	49	13	174	39	7	2	1	4	0.1	6.8	4.6	1.2	0.4	22	25	39	54	11	1	102	5.5	176	79	69	9.5	3	145	4.4	1.9	1.3	1.4	0.8	6	1	0	0	0	0
51	0	16	23	82	5	80	115	60	59	6	4	43	13	155	35	5	3	1	4	0.2	6.5	4.4	1.1	0.3	22	22	25	69	15	1	90	6	238	134	58	9	3.2	140	3.7	4	1.1	0.9	3	6.5	1	0	0	0	0
49	0	29	27	92	5	81	135	91	61	5	5	47	14	274	34	7	2	1	3	0.1	6.5	4.6	1.3	0.4	16	22	36	67	16	1	81	5.2	211	110	61	9.1	3.6	139	4.5	3.5	1.4	1.2	0.4	6.5	1	0	0	0	0
57	1	34	25	89	3	82	124	63	70	6	4	41	12	282	34	6	5	1	11	0.1	7.1	4.6	0.6	0.2	33	30	28	63	12	1	102	5.8	208	145	49	9.7	4	141	4.3	0.9	1.2	1.2	8	7	1	1	0	0	0
57	0	24	23	83	4	70	114	71	67	4	4	40	13	260	24	7	3	1	4	0	6.7	4.6	0.8	0.3	20	15	15	51	17	1	100	4.7	148	102	55	9	3.8	141	4.5	1.3	1.3	0.9	3.3	6.5	1	0	0	0	0
44	0	26	25	90	5	83	118	80	93	9	6	56	14	338	27	6	3	1	14	0	8	5.5	0.5	0.2	21	24	39	74	18	1	72	7.1	259	251	48	10	4.4	142	4.9	1.7	1.1	0.9	0.6	5	4	0	0	0	0
57	0	25	25	89	6	72	135	89	90	5	5	45	12	196	38	7	4	0	7	0.1	7.2	4.7	1.3	0.4	15	17	18	63	18	1	96	5	156	161	30	9.1	2.9	142	4.1	2	1.2	1.1	8	5.5	1	0	0	0	0
50	0	22	24	84	5	86	110	64	77	6	5	48	13	238	40	8	4	1	3	0.1	7.4	4.7	1	0.3	34	55	48	61	21	1	97	5.4	196	280	34	9.3	3.6	142	4	1.4	1.2	1.3	0.5	6	2	0	0	0	0
46	0	28	24	87	5	83	112	67	84	4	5	44	13	203	32	7	1	1	3	0	6.7	4.6	0.4	0.2	20	27	17	50	12	1	107	4.6	177	157	42	9.3	2.8	140	4.1	1.5	1.3	1	0.4	8	2	0	0	0	0
55	0	26	29	93	4	76	135	85	64	3	5	44	14	147	35	12	4	1	9	0.5	6.7	4.4	0.7	0.3	20	16	30	35	18	1	72	6.8	216	92	52	8.9	3.1	142	4.2	2.1	1.5	0.8	4.6	6.5	1	1	0	0	0
48	0	28	25	87	6	74	120	80	95	7	5	45	13	310	43	9	1	1	19	0.1	7.7	5	0.8	0.3	35	44	158	65	15	1	83	10.1	311	122	89	9.5	3.7	139	4.1	2.1	1.2	1.2	1	5.5	3	0	0	0	0
46	0	23	24	89	5	78	123	81	94	7	5	46	13	97	33	4	3	1	2	0.1	6.7	4.6	0.6	0.2	16	26	44	63	15	1	99	7.4	217	168	40	9.1	2.5	144	3.8	1.7	1.6	0.6	0.4	6	1	0	0	0	0
46	1	28	22	70	3	78	127	85	76	7	4	42	12	196	31	5	1	1	2	0	6.7	4.5	0.7	0.3	23	33	100	52	11	1	113	5	179	84	71	8.9	3.6	141	4	2.5	1.1	1	1.2	5.5	1	0	0	0	0
43	0	28	26	95	4	80	128	75	66	5	5	48	13	209	40	8	1	1	3	0	6.8	4.5	1.1	0.3	20	26	99	60	16	1	105	5.8	237	219	57	9.3	2.7	142	4.2	1.1	1.3	1	0.4	6	1	0	0	0	0
51	0	23	26	86	5	84	131	90	65	8	5	48	13	197	31	7	4	1	2	0.1	7.1	4.4	0.8	0.3	14	24	319	97	18	1	102	6.3	178	90	55	9.6	2.9	139	4.2	1.2	1.6	1.2	0.4	6	2	1	0	0	0
46	1	28	23	80	4	86	117	67	68	4	4	33	14	160	35	7	2	1	5	0	6.6	4.3	0.6	0.2	20	9	17	45	17	1	104	3.7	216	68	64	8.9	3.4	140	4.3	4.2	1.3	0.8	8	5.5	2	0	0	0	0
59	0	22	21	84	4	68	138	87	81	5	6	52	13	175	42	9	10	1	7	0.1	7.5	4.6	1.3	0.4	21	23	47	62	11	1	86	7	194	105	41	8.9	3.6	140	4	2.6	1.3	1.1	6.3	7	1	0	0	0	0
48	0	26	28	89	3	74	138	80	67	4	5	45	13	266	49	8	1	1	4	0.1	7.3	4.9	0.6	0.2	17	19	14	48	13	1	97	5.3	194	201	43	9.8	3.2	140	4.5	1.5	1.6	1	7.3	5	1	0	0	0	0
40	1	31	24	78	4	78	138	89	75	4	4	40	13	231	33	5	2	0	5	0	6.8	4.5	0.7	0.2	14	10	11	32	12	1	105	4.7	193	99	45	9.1	3.4	143	3.9	2.3	1.2	0.9	0.6	7	1	0	0	0	0
54	0	23	22	84	4	63	118	77	93	7	5	50	13	243	35	8	4	1	5	0.1	7	4.5	0.9	0.4	17	15	18	52	12	1	94	5	149	95	37	8.7	3.2	142	4.3	3	1.2	1.1	6.7	5.5	1	0	0	0	0
44	0	22	22	82	4	78	118	90	108	6	5	51	13	294	31	10	1	1	17	0.4	8.3	5.4	0.6	0.2	36	45	59	94	10	1	79	7	189	377	35	9.5	3.5	140	4.6	1.9	1.4	1	3.2	5	3	0	0	0	0
60	0	26	25	86	5	77	125	75	68	3	5	46	13	201	40	10	3	0	4	0.3	7	4.9	1.2	0.4	20	21	19	59	17	1	72	7.9	166	53	43	9.4	3.2	141	4.4	0.7	1.2	1	0.4	5	1	0	0	0	0
57	0	22	23	82	4	76	126	88	76	9	5	47	13	202	28	6	4	1	19	0.1	7.1	4.5	0.3	0.2	20	15	23	79	24	1	84	6.8	171	109	49	9.1	3.3	142	4.2	1.3	1.3	1.1	0.8	5.5	1	0	0	0	0
58	0	14	20	76	5	78	116	71	48	7	5	47	13	249	29	6	11	1	13	0.1	7.6	4.7	0.9	0.3	16	11	22	71	14	1	93	5.3	183	77	69	9.7	3.2	142	4.5	2.7	1.2	1	1.2	5	1	0	0	0	0
53	0	23	24	84	4	77	123	80	62	6	5	44	13	163	42	9	2	1	9	0.1	7	4.6	0.9	0.4	47	60	25	112	10	1	91	4.4	89	90	36	9.1	3.2	143	4.3	1.2	1.3	1.5	8	7	2	1	0	1	1
57	0	23	28	97	5	80	122	79	62	6	5	43	12	290	41	6	6	1	7	0.5	6.7	4.2	0.9	0.3	18	13	20	69	10	1	96	6.1	137	201	37	9	3.3	141	4.1	2.1	1	0.8	0.7	5.5	2	0	0	0	0
50	0	24	23	79	5	80	124	63	52	4	4	40	13	178	49	7	2	1	2	0	6.6	4.3	0.7	0.3	17	22	30	52	18	1	102	5.5	184	121	63	9	3.3	141	4	2.5	1.5	0.7	0.6	7	1	0	0	0	0
59	0	25	26	87	4	76	131	80	73	4	5	45	14	150	40	10	3	1	4	0	6.5	4.2	0.6	0.2	16	15	29	65	12	1	106	3.8	157	245	38	7.2	3	143	4.8	2.3	1.4	1	2	6.5	2	0	0	0	0
61	1	29	22	76	3	76	108	69	73	6	4	39	13	262	31	8	2	2	27	0.1	7.5	4.5	0.5	0.2	29	30	34	57	16	1	96	4.2	192	103	54	9.1	3.4	142	3.9	3.4	1.2	1.6	7.3	5.5	1	0	0	0	0
44	0	26	25	89	5	77	120	80	76	5	5	44	13	179	26	12	1	0	10	0.3	7.3	5.1	1.3	0.6	26	22	46	71	10	1	98	5.4	162	93	63	9.1	3.1	140	4.4	1.5	1.3	1.1	3.8	5.5	1	0	0	0	0
52	1	29	20	80	3	81	116	67	62	4	4	38	13	232	50	6	1	0	23	0.1	6.7	4.7	0.6	0.2	20	18	15	64	10	1	85	3.3	238	145	76	8.9	3.2	143	3.8	3	1.2	0.9	8	5.5	2	0	0	0	0
48	1	20	18	66	3	82	121	76	72	7	5	45	14	242	32	6	1	0	14	0	7.4	4.9	0.5	0.2	16	12	12	45	9	1	104	3.5	189	91	76	9.4	3.4	139	4.5	1.5	1.5	1	1.5	5	1	0	0	0	0
50	0	33	34	111	5	75	140	90	74	8	5	49	14	272	49	7	2	1	14	0.3	7.5	4.8	0.6	0.2	17	25	37	70	15	1	73	7	225	327	40	9.6	3.5	144	3.8	4.7	1.4	1	1.6	6	2	0	0	0	0
59	0	21	21	78	4	75	132	80	77	3	5	46	13	217	54	8	2	0	11	0	6.9	5	0.8	0.3	20	15	17	66	16	1	94	5	211	80	55	9.2	2.9	140	4.2	2.9	1.3	0.8	4.8	8	2	0	0	0	0
61	1	26	22	80	3	82	117	65	63	4	4	40	13	141	50	8	2	1	8	0	6.2	4.1	0.7	0.2	21	19	8	64	10	1	99	4.2	216	126	48	8.8	3	145	3.8	3.8	1.1	0.7	0.5	5.5	2	0	0	0	0
50	0	26	23	89	5	79	126	86	98	6	5	45	13	256	26	8	1	1	12	0	6.9	4.5	1.1	0.4	12	12	25	42	12	1	102	5	180	110	78	9.5	2.8	142	4.4	1.7	1.5	1	8	5	1	0	0	0	0
59	0	22	23	80	4	78	130	90	69	5	5	49	16	141	24	9	1	1	3	0	6.8	4.8	0.6	0.2	26	24	26	93	14	1	78	6.9	179	370	32	9.7	3.9	143	4.4	8.8	1.2	1.2	1.7	5	1	0	0	0	0
53	0	22	24	80	3	86	129	75	66	5	5	46	13	223	47	7	3	1	2	0	6.7	4.6	1.1	0.4	26	26	20	71	10	1	96	4.5	214	75	49	9.1	2.5	138	4.3	4.3	1.2	1.1	7	5.5	2	0	0	0	0
43	0	31	29	96	4	83	130	80	79	4	5	45	14	220	42	9	3	1	2	0	7.1	4.7	0.6	0.2	29	38	220	75	12	1	109	6.5	184	277	41	9.7	3	141	4.2	2.1	1.2	1.3	1.3	5.5	2	1	0	0	0
56	0	28	27	92	3	83	138	88	79	6	5	46	13	199	43	7	4	1	2	0.1	6.9	4.7	1.1	0.4	25	28	85	82	19	1	98	5	136	215	42	9	3.3	141	4.1	2	1.5	1.4	0.5	6.5	1	0	0	0	0
47	0	32	30	95	4	80	116	75	52	4	5	47	13	177	39	8	6	1	6	0	7.9	4.8	0.8	0.3	25	23	25	64	16	1	92	6	214	83	54	9.6	3.9	142	4.4	0.6	1.3	1	0.4	6	1	0	0	0	0
47	0	28	25	86	5	77	125	85	71	4	5	47	13	241	32	6	3	1	2	0.1	7.3	4.7	1.6	0.5	17	17	36	52	13	1	104	0.5	174	163	51	9.2	3.2	140	5.4	3.3	1.5	1.3	8	7	1	1	0	0	0
58	0	27	27	93	4	81	128	86	64	5	5	45	13	271	33	8	4	1	7	0	6.9	4.3	1.5	0.5	20	22	29	38	12	1	94	6.3	207	73	58	9.1	3.2	141	4.3	4.1	1.2	1.1	0.8	5.5	1	0	0	0	0
53	0	19	22	83	5	81	119	68	78	5	5	42	13	220	34	7	3	1	27	0.2	7.5	4.7	1.2	0.4	25	22	42	47	11	1	69	7.5	232	91	50	9.6	3	138	4.3	1	1.3	1.2	8	5.5	2	0	0	0	0
53	0	25	24	78	4	82	130	90	71	7	5	45	13	260	34	7	3	1	2	0	7.1	4.8	1	0.4	15	11	19	56	22	1	94	4.8	216	68	57	9.2	3.6	142	4.1	3.4	1.5	1.2	0.7	6	2	1	0	0	0
49	0	20	21	84	4	78	115	78	75	6	4	41	13	192	25	8	3	1	8	0	6.8	4.4	0.5	0.2	29	20	62	49	14	1	105	6	149	58	55	9.3	3.6	144	4.2	1	1.3	1.2	0.5	7	1	0	0	0	0
56	1	29	22	77	3	84	96	70	81	4	4	40	14	207	42	8	1	1	20	0	7	4.6	0.7	0.3	23	17	14	55	15	1	100	4.3	206	48	83	9.4	3.4	144	4.2	0.5	1.3	1.1	0.4	5.5	2	1	0	0	0
44	0	21	22	81	5	79	125	82	65	7	5	45	14	239	28	7	3	1	12	0.1	7.6	4.7	1.1	0.4	17	13	27	45	13	1	108	5.6	178	117	59	9.4	3.7	143	4.6	1	1.4	1	0.5	6	2	0	0	0	0
57	0	19	21	73	4	75	123	82	83	3	5	46	13	296	49	15	2	1	12	0	7.2	4.5	0.6	0.2	22	19	25	51	17	1	84	5.3	184	46	52	9.1	2.7	140	4.1	4.6	1.4	1.1	2.5	6	1	0	0	0	0
44	0	23	23	85	6	77	125	85	73	4	5	43	13	292	45	9	2	1	2	0.1	7	4.9	1.2	0.5	32	24	22	68	9	1	109	4.9	114	84	49	9.5	2.9	141	3.9	3.3	1.1	1.1	4.6	7.5	1	0	0	0	0
50	0	25	24	88	5	79	114	74	86	4	5	43	13	198	29	6	4	2	7	0	6.7	4.3	1.1	0.3	20	12	12	57	12	1	108	7.1	252	94	57	8.8	3.2	143	4.3	1.7	1.3	0.9	6.3	5.5	1	0	0	0	0
46	0	21	24	84	4	83	125	70	65	6	5	47	14	261	42	6	0	0	12	0	6.9	4.4	0.8	0.3	29	18	32	80	14	1	99	5.7	212	121	46	8.9	3.4	142	3.7	1.4	1.4	1.1	5.7	6	2	0	0	0	0
56	0	16	18	72	5	78	113	73	83	5	5	46	13	264	35	9	5	1	12	0	7.3	4.3	1.4	0.5	24	15	18	69	9	1	103	5.2	182	95	79	9.2	3.5	141	4.2	3.1	1.5	1.2	6.5	7	1	0	0	0	0
46	1	34	26	89	4	73	147	95	71	5	4	36	15	248	30	9	5	1	20	0	6.9	4.4	0.4	0.2	14	12	12	69	12	1	91	6	208	84	58	9	3.4	140	4.2	1.8	1.2	1.1	0.5	6	1	0	0	0	0
53	0	25	25	89	4	77	123	69	64	6	5	42	12	1047	32	6	2	1	22	0	7.3	4.4	0.9	0.3	57	31	19	57	12	1	127	6.8	149	74	37	10.2	3.6	139	5	1.4	1.4	1.3	5.6	6.5	1	1	0	0	0
60	0	20	21	79	5	77	124	71	61	5	5	44	13	174	30	7	2	0	6	0	7	4.6	0.4	0.2	22	30	64	89	15	1	94	4.5	168	156	47	9.2	3.2	141	4.2	1.8	1.3	1	7.1	7.5	1	0	0	0	0
45	0	27	25	88	4	80	133	72	75	5	5	46	14	223	33	9	1	0	10	1.1	6.7	4.4	0.8	0.3	33	38	164	69	10	1	130	6.7	184	171	49	8.9	3.4	140	4.2	1.8	1.4	1	2.3	6	1	0	0	0	0
58	1	37	26	82	3	76	135	70	70	4	4	40	13	276	53	8	3	0	21	0.1	6.8	4.1	0.6	0.2	27	24	17	81	22	0	108	2.6	192	59	62	9	3.3	141	3.6	2	1.1	1	0.6	5	2	0	0	0	0
44	1	29	23	81	4	78	111	64	71	5	4	38	13	220	29	10	1	1	6	0	6.4	4.6	0.7	0.3	14	12	9	38	11	1	81	3.9	166	77	58	9	3.6	142	4.6	3.4	1.2	0.7	8	5.5	1	0	0	0	0
55	0	26	25	89	4	80	126	88	80	7	5	47	13	290	33	8	3	1	8	0.1	6.7	4.5	0.6	0.2	14	17	26	66	18	1	109	4.8	180	126	41	9.2	3.5	142	4.4	0.9	1.3	1.4	0.5	5.5	2	0	0	0	0
57	0	27	26	96	5	77	123	73	70	5	5	45	13	241	24	9	3	1	7	0	6.9	4.4	0.9	0.3	17	21	47	44	18	1	98	5.9	265	143	47	8.8	3.6	140	4.3	1.3	1	1.2	1	7.5	1	0	0	0	0
48	0	28	27	93	6	83	133	76	95	4	5	46	13	306	35	11	2	1	12	0	7.4	4.8	1.1	0.4	23	23	45	83	18	1	102	7.2	208	131	53	9.5	2.5	140	4.1	2	1.4	1.5	1.4	7.5	1	0	0	0	0
46	0	23	22	83	6	70	132	82	79	5	5	47	13	200	35	7	3	1	3	0	7.9	4.8	0.8	0.3	29	35	26	69	14	1	103	4.7	211	283	43	9.7	2.9	143	4.5	3.8	1.4	1.2	8	6.5	2	0	0	0	0
51	0	28	25	82	4	84	124	84	101	3	4	41	13	202	44	8	1	0	2	0	6.9	4.8	0.9	0.3	17	19	21	58	11	1	103	4.9	133	235	37	9.5	3	142	4.3	1.3	1.6	1.1	0.7	6	1	0	0	0	0
46	0	24	24	87	4	76	132	82	94	10	6	53	14	350	23	5	2	0	14	0.2	7.6	4.9	0.4	0.2	25	42	58	103	12	1	113	4.1	144	222	38	9.6	2.7	145	4.3	1.1	1.3	1.2	2.4	5.5	2	1	0	1	0
44	0	23	27	90	5	81	120	70	65	5	5	43	12	238	43	6	1	1	4	0.1	6.6	4.4	0.2	0.1	27	29	20	73	14	1	98	5.9	175	218	34	9.4	3.2	142	4.1	3.8	1.3	1.1	1	5.5	1	0	0	0	0
57	0	12	18	64	4	88	111	79	105	8	5	46	14	289	18	6	2	2	7	0	7.4	4.7	1.5	0.6	44	28	31	65	19	1	105	5.6	156	44	67	9.4	4.5	141	4.1	1.2	1.6	1.2	8	5.5	3	0	0	0	0
45	0	24	21	83	4	83	95	63	72	4	5	43	13	210	41	6	1	0	15	0	7.3	4.5	0.8	0.3	19	10	18	67	15	1	105	6.2	187	91	64	9.6	3.4	142	4.6	1.8	1.4	0.9	0.6	6	2	1	0	0	0
56	1	33	24	76	3	80	132	83	77	5	5	45	13	258	27	5	1	0	30	0	7.3	4.9	0.5	0.2	17	16	10	83	9	1	99	4	189	73	69	9.3	3.5	140	4.1	1.5	1.4	0.8	6.2	6.5	1	0	0	0	0
47	0	21	24	89	4	80	110	72	100	6	5	46	13	258	30	7	1	1	10	0	7.4	4.7	0.5	0.2	21	22	53	52	10	1	102	5.3	178	172	40	9.1	2.8	143	3.7	3	1.1	1.1	8	6.5	2	0	0	0	0
48	0	26	26	95	5	82	107	73	96	5	5	43	13	386	37	7	1	1	27	0.1	8	4.5	0.7	0.2	30	23	30	71	14	1	58	4.9	229	200	51	10.1	4.1	141	4.8	2	1.4	1	0.6	5	1	0	1	0	0
46	0	24	25	86	4	87	119	68	70	7	5	46	13	201	33	6	4	1	2	0	6.5	4.6	1.2	0.5	18	20	73	41	12	1	82	5.4	135	173	45	9.1	3.2	143	4	1.5	1.5	1.1	0.4	5.5	1	0	0	0	0
46	0	24	24	82	5	83	125	79	61	4	5	45	14	205	41	5	2	0	8	0	6.8	4.5	0.9	0.3	19	16	13	66	18	1	101	4.4	202	57	62	9	2.8	141	4.3	2	1.2	1	3.1	6.5	1	0	0	0	0
52	0	33	30	98	4	74	130	80	65	5	5	49	13	196	39	7	3	1	5	0.1	7.1	4.4	0.9	0.3	30	35	30	56	14	1	91	6.5	213	167	53	9.5	3.1	138	4.8	3.8	1.2	1	8	6	2	0	1	0	0
46	0	31	29	95	4	83	134	66	66	8	5	46	13	196	25	6	2	1	4	0.1	6.7	4.5	0.9	0.3	17	24	79	63	15	1	97	5	190	228	41	9	3.2	141	4.1	3.6	1.1	0.9	0.4	5.5	1	0	0	0	0
44	0	23	23	83	4	75	115	73	73	10	5	46	14	310	29	9	3	1	7	0.2	6.6	4.6	1.2	0.4	21	27	151	61	10	1	108	4.3	215	162	48	9.8	3.4	142	4.8	1	1.5	1.3	3	5.5	1	0	0	0	0
42	0	25	25	84	5	76	127	85	63	9	5	53	13	241	39	4	4	1	2	0.1	7.1	4.5	0.4	0.2	21	33	70	105	13	1	114	4.7	198	553	28	9.2	3	143	4.1	0.6	1.3	1.3	4.6	5.5	1	0	0	0	0
44	0	24	26	87	5	83	130	79	58	7	5	47	13	219	36	9	1	0	3	0.2	6.6	4.6	1	0.4	26	35	87	73	14	1	106	5.2	239	128	46	9.6	3.8	141	4.1	3.4	1.3	1.3	0.5	6	2	0	0	0	0
56	0	26	25	83	4	70	122	74	63	7	5	48	14	211	41	7	1	0	9	0	7	4.4	0.7	0.3	23	29	27	80	9	1	83	5.1	186	146	49	9	3.1	140	4.3	2.6	1	1	3.3	7	1	0	0	0	0
51	0	24	25	89	5	74	134	89	62	6	5	48	14	163	14	6	0	0	4	0	7.1	4.8	1	0.4	17	22	34	50	14	1	110	4.1	235	67	94	9.9	3.8	137	4.4	0.4	1.2	0.9	0.5	5.5	2	0	0	0	0
44	0	26	25	85	4	79	125	79	71	8	5	50	13	225	36	6	8	1	2	0	6.5	4.8	1.3	0.4	21	25	28	84	10	1	120	3.4	172	155	45	9.4	2.3	141	4.1	1.3	1.4	1.2	0.5	6.5	2	0	0	0	0
53	0	24	27	92	4	86	130	90	105	6	5	46	13	211	30	5	2	1	2	0	6.8	4.8	1.1	0.4	37	52	48	61	10	1	88	5.1	169	149	37	9.5	3.3	141	3.7	1.6	1.3	1.2	5.5	7	1	1	0	0	0
52	1	44	38	109	3	84	138	72	62	6	5	42	13	203	31	6	1	0	18	0.1	6.8	4.1	1.7	0.5	20	28	24	39	11	1	104	3.8	234	117	47	8.9	3.4	139	4	2	1.2	1	7.7	5.5	2	0	0	0	0
50	0	28	26	88	4	80	130	86	63	6	6	52	13	284	43	8	2	1	6	0.1	7.3	4.5	0.7	0.3	20	31	29	99	20	1	84	4.3	221	48	77	9.4	3.3	139	4	1.1	1.6	1.3	0.6	5.5	1	1	0	0	0
49	1	32	24	82	3	84	130	80	67	8	5	41	13	253	31	9	1	0	8	0	7.4	4.5	1.1	0.3	18	18	12	56	13	1	95	4.2	242	130	56	9.2	3.5	142	3.9	1.6	1.3	1.1	8	6	1	0	0	0	0
46	0	22	23	87	6	80	120	70	64	4	6	50	13	262	42	7	2	1	2	0.1	6.7	4.6	1.4	0.5	99	297	123	88	14	1	86	3.8	194	195	31	9.9	3.5	140	4.1	4.3	1.4	0.9	0.5	5.5	2	1	0	0	0
47	0	28	26	84	4	82	132	79	56	5	5	43	12	227	40	7	2	1	5	0.1	7.1	5	1.6	0.5	21	22	31	54	17	1	95	6.5	210	121	46	9.7	3.2	142	4	3.4	1	0.9	0.9	5.5	2	0	0	0	0
42	0	26	26	93	5	82	138	70	74	5	5	45	13	305	35	7	4	1	2	0	7.5	5	0.8	0.3	37	76	25	49	16	1	102	5.9	163	198	33	9.7	3.5	142	4.1	1.8	1	1	0.5	6.5	2	0	0	0	0
48	0	29	26	93	5	80	121	74	60	6	5	46	14	213	42	7	2	1	11	0.1	7.4	4.7	1.3	0.4	28	33	52	66	14	1	99	5.2	166	101	41	9.3	2.7	142	4.1	4.2	1.2	1.1	8	6.5	1	0	0	0	0
44	1	20	19	68	4	89	112	66	89	3	4	40	13	159	32	7	2	0	4	0	6.7	4.4	1.2	0.5	12	11	8	38	13	1	108	4.3	160	46	84	8.6	3.2	139	3.5	0.9	1.2	0.9	0.5	7	1	0	0	0	0
56	0	20	19	82	4	84	120	80	80	9	4	44	13	297	29	7	2	1	31	0.1	7.6	4.5	0.5	0.3	25	15	30	74	13	1	63	7.1	215	47	64	9.6	3	145	4.6	1.4	1.6	1.3	8	5.5	3	0	0	0	0
43	0	26	25	88	6	75	114	75	72	9	5	47	13	388	28	7	7	1	6	0.2	7.1	4.5	0.6	0.2	19	29	26	77	15	1	101	6.2	221	109	54	9.8	3.2	143	4.3	1.8	1.5	1.4	3	6	1	0	0	0	0
57	0	25	25	90	5	79	120	80	69	5	5	45	13	292	29	6	5	1	6	0.1	6.5	4.4	0.7	0.3	14	13	24	53	13	1	98	4.6	180	110	42	8.8	3.1	144	4.1	1.9	1.3	1.2	1.5	6.5	1	0	0	0	0
44	0	28	27	91	4	85	130	80	77	4	5	47	13	267	41	7	4	1	2	0.1	7.2	4.6	1.5	0.5	23	30	27	72	11	1	104	3	179	69	49	9.4	3.5	142	4.1	1.4	1.5	1.1	6.8	6	2	0	0	0	0
60	0	18	26	89	4	78	131	77	73	6	4	43	14	199	33	9	6	1	11	0.1	6.5	4.1	0.7	0.3	20	17	30	61	14	1	86	6.2	154	119	38	8.9	3.3	142	4	6.4	1.2	0.9	8	5.5	1	0	0	0	0
42	1	30	23	85	3	88	111	61	71	6	4	39	13	242	41	7	2	1	11	0	7.4	4.4	0.4	0.2	14	9	10	39	13	1	113	4	174	70	57	9.2	3.3	139	4.2	3	1	1.2	0.6	5.5	1	0	0	0	0
52	0	25	25	86	4	81	128	88	99	7	5	45	13	209	27	7	1	1	9	0.4	6.7	4.6	0.7	0.3	17	22	29	99	12	1	104	4.5	171	112	31	8.9	2.9	141	4.1	1.3	1.3	1.4	8	6	2	0	0	0	0
59	0	27	25	87	4	73	129	82	72	4	5	47	13	246	29	9	2	1	10	0.1	7.5	5.1	0.6	0.2	22	22	44	58	13	1	83	5.9	219	104	52	9.6	3.5	143	4.4	3.1	1.1	1.1	0.5	5	1	0	0	0	0
47	0	18	24	90	5	76	139	88	56	7	5	48	13	240	32	9	10	0	2	0.1	7.1	4.8	1.1	0.4	19	24	54	51	14	1	113	5.7	210	123	69	9.7	3	143	4.1	1.8	1.2	1	1.4	6.5	1	0	0	0	0
65	1	30	22	82	3	78	130	73	74	5	5	44	13	277	46	7	2	1	18	0.1	7.2	4.9	0.5	0.2	19	19	22	84	32	1	72	4.7	234	178	59	9.8	3.7	144	4.2	2.3	1.5	1	0.4	5.5	2	1	0	0	0
57	0	23	24	81	4	75	120	84	78	3	5	44	13	175	55	9	3	1	2	0	6.8	4.5	0.7	0.3	24	27	17	50	11	1	101	4.2	189	57	67	8.9	2.6	142	4.1	2.4	1.4	1	0.7	7	1	0	0	0	0
59	0	24	24	86	3	72	122	77	66	5	4	45	13	213	39	9	3	0	2	0.1	6.9	4.4	1.1	0.4	32	57	175	71	17	1	85	3.7	150	169	40	9.1	3	142	3.7	2.5	1.4	1	8	6	2	0	0	0	0
46	0	20	22	81	4	90	128	73	67	6	5	48	14	170	49	7	1	1	12	0	7.8	4.6	0.9	0.3	30	29	38	71	10	1	109	5.5	206	167	47	9.3	2.7	141	4.3	2	1.3	1	0.5	5.5	1	0	0	0	0
48	0	23	23	88	5	76	130	80	64	5	4	44	13	163	38	6	1	1	2	0	7.1	4.7	1.1	0.4	15	13	26	84	10	1	106	7.6	199	166	53	9.6	2.6	143	4	1.4	1.2	1	0.4	5.5	1	1	0	0	0
57	0	24	24	89	4	77	139	82	80	5	5	47	13	240	24	7	2	1	8	0.1	7.1	4.7	1.1	0.4	14	19	27	76	11	1	87	5.4	180	151	42	9.1	3.2	141	4.1	3.8	1	1.3	0.5	7	4	0	0	0	0
44	1	25	19	74	4	80	118	72	78	5	5	42	14	193	40	8	1	0	8	0	7.2	4.8	0.9	0.4	20	11	13	51	8	1	114	3.3	182	66	93	9.1	3.2	143	4.3	1.9	1.2	0.8	0.7	6	1	0	0	0	0
58	0	24	24	90	4	73	131	80	63	6	5	50	13	299	31	6	2	1	6	0	7	4.6	1.1	0.3	36	49	55	70	12	1	87	5	221	87	42	9.3	3	141	4.5	1.7	1.4	1.1	4.9	5.5	2	0	0	0	0
53	0	28	24	86	5	81	138	87	72	4	5	47	13	196	32	6	1	1	7	0.1	7.3	4.8	1.1	0.4	19	26	26	68	12	1	98	5.5	236	124	72	9.5	3.8	141	4.2	3.6	1.5	1.2	1.3	5.5	2	1	0	0	0
32	0	22	23	83	5	88	126	68	71	4	5	47	12	190	37	6	1	0	4	0	7.4	4.9	0.6	0.3	16	27	23	62	11	1	116	5.6	163	61	56	9.8	2.8	141	4.5	1.6	1.4	0.9	0.5	6.5	1	0	0	0	0
55	0	19	23	87	4	83	129	80	71	4	5	46	13	193	50	8	5	1	11	0	7.1	4.5	0.9	0.4	17	12	20	70	11	1	97	4.7	159	40	61	9.8	3.5	143	4.6	0.9	1.4	0.9	0.5	6	1	0	0	0	0
66	0	21	21	78	4	75	134	75	85	6	5	46	14	211	25	7	1	1	15	0	7.7	4.7	0.7	0.3	27	26	19	91	18	1	80	5.9	220	54	68	9.2	3.3	143	4.2	1.2	1.5	1	0.5	5.5	1	0	0	0	0
67	1	29	22	91	2	76	116	67	72	4	4	42	14	179	49	7	6	1	26	0.2	6.7	4.4	0.8	0.3	28	27	16	58	16	1	93	5.9	214	32	69	9.4	3.5	143	4	1.5	1.3	1.1	3.5	5	1	0	0	0	0
50	0	20	24	87	4	72	99	58	60	5	4	43	14	216	26	7	3	1	11	0.1	6.5	4.4	0.5	0.2	21	28	17	71	10	1	101	5	183	145	42	9.1	3	141	4.1	1.8	1.3	1.2	4.3	6	2	0	0	0	0
51	0	19	24	85	5	83	136	78	62	5	4	40	13	199	35	9	4	1	2	0	6.8	4.8	1.3	0.5	18	15	37	49	10	1	100	5.2	230	124	75	9.7	3.7	142	4.2	1.1	1.3	1	7.5	5.5	1	1	0	0	0
48	0	27	28	95	4	81	124	86	66	7	5	50	14	306	38	9	5	1	8	0.1	7.7	5	0.8	0.3	46	84	33	58	12	1	93	6.6	196	141	34	9.7	3	140	4.9	2.2	1.4	0.5	3	5.5	2	0	0	0	0
59	0	21	21	79	4	76	130	88	122	4	5	46	14	209	46	10	3	1	11	0	7.7	4.7	0.9	0.4	23	25	21	67	17	1	95	5.9	156	37	53	9.4	3.3	142	4.3	5.1	1.4	1.5	5.2	5.5	1	0	0	0	0
58	0	26	25	89	5	81	138	84	80	6	4	40	13	242	30	10	1	0	3	0.1	6.6	4.4	0.8	0.3	20	21	55	47	15	1	90	4.5	179	198	54	9.1	3.2	142	3.8	3.4	1.4	1.2	1.3	6	2	0	0	0	0
42	1	24	21	72	4	77	126	74	93	4	4	37	12	229	35	4	1	1	4	0	7.2	4.5	1.2	0.5	27	26	37	32	11	1	99	4.2	156	154	59	9.3	3.6	138	4	2.7	1.1	0.8	0.8	5.5	2	0	0	0	0
50	0	31	28	98	5	82	103	64	64	5	4	42	12	278	26	7	4	1	15	0.1	7.6	5	1	0.3	28	35	101	73	8	1	98	6.4	157	145	40	9.7	3	143	4	1.4	1.4	1.2	0.8	5.5	2	0	0	0	0
45	0	31	29	101	5	83	125	80	76	5	5	42	13	247	35	9	5	1	9	0	6.8	4.4	0.8	0.3	19	27	43	50	13	1	106	5	216	118	45	9.4	3.2	143	4.3	1.3	1.7	1.2	0.9	5.5	2	0	0	0	0
47	1	34	25	84	3	78	123	75	69	6	4	39	13	208	32	7	1	0	7	0	6.6	4.4	0.7	0.3	21	29	27	48	12	1	131	3.7	195	87	70	9.3	4.1	140	4.2	1.3	1.2	1.3	0.7	8	1	0	0	0	0
48	0	26	24	89	5	77	117	68	61	5	5	47	13	190	40	7	4	1	3	0	6.5	4.8	1.1	0.4	22	31	53	58	17	1	103	6.2	167	88	47	9.3	3.7	141	4.4	1	1.7	1.1	0.4	5.5	2	0	0	0	0
44	0	13	17	73	5	92	114	64	104	5	5	45	13	263	43	4	0	0	2	0	7.4	5.2	0.8	0.3	21	18	14	69	22	1	107	5.6	202	81	81	10	3.6	143	4.2	0.6	1.9	1.3	0.4	5.5	2	0	0	0	0
59	0	27	24	84	4	79	126	83	78	5	5	44	13	214	39	9	2	0	18	0.1	7.3	4.7	1.5	0.5	26	29	17	45	18	1	92	6.1	193	61	47	9.4	3.4	140	4.3	3.3	1.5	1	3.3	6	2	0	0	0	0
59	0	26	26	87	4	73	127	84	68	6	6	50	14	266	41	6	2	1	22	0.1	7.2	4.6	1.2	0.4	28	35	89	58	20	1	69	10.2	243	333	49	9.9	3.5	138	4.2	0.5	1.3	1.4	0.4	6	4	0	0	0	0
57	0	25	25	87	5	77	136	85	78	6	5	45	14	219	41	7	2	0	8	0.2	6.6	4.1	0.8	0.3	20	16	19	93	20	1	97	6.4	161	84	46	9	2.5	145	3.8	1.5	1.3	1.3	4.2	7	1	0	0	0	0
46	0	17	24	83	5	80	130	90	79	6	4	42	14	193	26	6	9	1	2	0	7	4.2	1.2	0.5	36	38	109	66	12	1	93	5.8	172	65	79	9.2	3.5	144	3.6	1.7	0.9	1	7.2	5.5	3	0	0	0	0
46	0	27	24	90	5	85	120	80	105	6	5	45	12	242	41	7	0	0	2	0.1	6.8	4.8	0.6	0.2	17	32	23	73	10	1	113	6.6	170	109	47	9.3	2.9	144	3.7	2.1	1	1.1	0.7	6	1	0	0	0	0
50	0	29	24	90	4	79	129	74	89	11	5	49	15	338	27	7	2	0	8	0.1	7.3	4.3	0.6	0.2	27	35	89	66	13	1	103	7.7	219	117	62	9.4	3.1	139	4.5	3	1.4	1.4	4.8	6	1	0	0	0	0
54	0	18	21	79	5	74	138	82	69	5	5	46	13	183	34	7	5	1	13	0.1	7.4	4.6	0.7	0.2	26	24	13	69	23	1	92	8.5	230	63	54	9	2.9	144	4.3	1.3	1.2	1	0.6	5.5	1	0	0	0	0
55	0	29	26	98	5	78	138	88	76	5	5	50	13	315	34	10	4	1	14	0	7.7	4.9	0.9	0.4	37	30	143	71	10	1	101	4.8	224	139	56	10	3.8	142	4.7	2	1.2	1.4	3.7	5.5	3	1	0	0	0
50	0	26	25	86	4	83	127	79	72	4	5	46	13	204	36	8	4	1	2	0.1	6.7	4.4	1.2	0.4	18	23	30	61	10	1	95	5.2	170	123	40	8.9	2.5	140	4	2.4	1.3	1.4	8	6	2	0	0	0	0
53	0	30	27	91	4	75	138	84	62	6	5	47	14	232	32	9	2	0	9	0.1	6.9	4.6	1.1	0.4	31	35	582	90	11	1	100	8.2	226	289	56	9.7	3.2	140	4.1	4	1.3	1.1	2.6	6	1	0	1	0	0
47	0	28	26	90	5	83	118	88	66	4	5	45	13	229	41	7	2	1	10	0.1	7.5	4.6	1	0.3	17	27	94	50	12	1	126	4.1	230	139	66	9.3	3.2	142	4.3	1.6	1.5	1.4	0.7	8	1	0	0	0	0
46	0	15	22	83	5	84	122	79	60	4	5	47	13	210	41	8	1	0	7	0	7.4	4.7	1.7	0.5	16	17	19	57	12	1	107	4.5	205	73	67	9.5	3.1	141	4.6	0.4	1.3	1.2	0.5	6	1	0	0	0	0
48	0	24	23	82	5	70	136	86	60	6	5	48	13	298	40	6	2	1	5	0	7.2	4.8	1	0.4	29	35	93	71	15	1	80	7.7	212	80	60	9.7	3.2	141	4.6	1.7	1.4	1	8	5.5	1	0	0	0	0
53	1	25	20	77	3	91	127	71	72	3	5	41	13	247	37	8	1	1	29	0.1	7.1	4.6	0.5	0.2	18	12	13	62	11	1	105	3	185	41	78	9	3.6	141	4	4.6	1.1	0.8	0.8	6.5	1	0	0	0	0
43	0	22	27	89	5	84	130	80	64	6	5	48	13	239	39	7	3	1	2	0.1	6.8	4.6	0.7	0.3	22	26	25	54	12	1	108	5.2	248	117	47	9.8	3.5	141	4.5	1.9	1.1	1.2	7.1	6	1	0	0	0	0
50	0	25	25	91	6	80	110	74	70	5	4	45	13	240	34	8	3	1	15	0	7.2	4.6	0.7	0.3	22	23	55	45	13	1	103	6.5	191	66	51	9.7	3.6	143	4.1	1	1.4	1.4	0.4	5.5	2	0	0	0	0
59	0	21	24	84	4	78	134	79	75	5	5	45	13	211	45	7	1	0	2	0	6.6	4.5	0.6	0.3	20	25	37	84	15	1	104	3.3	181	108	47	8.8	2.7	140	3.9	1.1	1.1	1.3	0.5	6	1	0	0	0	0
45	0	23	24	85	5	77	112	70	56	7	5	44	13	234	33	6	2	1	4	0.1	6.5	4.7	0.7	0.3	13	18	41	51	14	1	138	6.3	200	179	39	9.4	3.2	140	4.1	2	1.2	1.1	1.3	5.5	1	0	0	0	0
59	0	19	21	77	5	65	130	86	94	7	5	45	13	284	33	7	5	1	9	0	7.5	4.8	0.8	0.5	18	13	46	69	17	1	100	4.6	152	182	36	9.2	3.4	140	4.3	0.9	1.3	1.2	2	6	2	0	0	0	0
55	0	28	24	88	5	81	132	83	93	5	5	45	13	238	30	8	4	1	2	0.1	7.3	4.9	2	0.6	20	27	51	78	13	1	91	6.2	198	112	46	9.5	2.9	142	4.4	2.9	1.3	1.2	0.5	5.5	2	0	0	0	0
48	0	21	22	75	4	90	121	70	64	4	5	44	14	185	40	6	3	1	2	0.2	6.8	4.6	0.8	0.3	15	14	20	55	11	1	75	5.5	174	91	77	9.4	3.5	140	4.1	1.3	1.3	1	6	7.5	1	0	0	0	0
44	1	29	22	80	3	81	101	56	78	3	4	37	12	253	39	9	2	1	10	0	7.1	4.7	0.7	0.3	16	13	11	57	12	1	112	3.2	165	53	59	9	3.2	140	4.1	2.6	1.1	1	0.4	7	1	0	0	0	0
46	0	17	21	72	5	80	132	72	79	4	5	45	13	205	34	7	3	1	2	0	6.8	4.7	0.7	0.3	16	10	16	62	14	1	103	5.9	172	60	59	9.3	3.5	141	4	1.7	1.2	1.2	0.4	5.5	2	0	0	0	0
59	0	25	24	85	4	68	111	67	73	7	5	45	13	218	40	11	3	1	6	0.6	6.6	4.3	0.7	0.3	18	19	31	27	25	1	67	6.9	134	89	40	9.6	4.2	143	4.6	1.2	1.1	1.4	0.5	6	3	0	0	0	0
64	1	32	23	83	3	77	112	76	65	4	4	41	14	275	48	10	1	1	19	0	7.3	4.6	1	0.4	43	18	14	65	15	1	77	5.8	240	89	55	9.3	4.2	142	4.9	1.8	1.2	0.8	0.4	6.5	2	0	0	0	0
46	0	19	22	86	5	74	126	74	77	6	5	46	12	208	26	6	6	1	15	0.1	7.4	4.5	0.6	0.3	17	21	60	64	11	1	116	4.2	158	162	57	9.1	2.7	142	3.9	1.8	1.2	1.1	0.6	7.5	2	0	0	0	0
54	0	24	28	90	4	76	132	88	72	8	5	45	13	266	46	6	2	1	8	0.1	6.7	4.3	0.8	0.3	16	31	57	69	12	1	90	5.8	184	256	30	9.5	3.2	143	4.4	1.2	1.2	1.1	5	5.5	1	0	0	0	0
56	0	25	24	89	4	79	122	81	70	4	5	49	13	213	33	8	1	0	5	0	6.9	4.9	1.1	0.4	23	27	48	47	13	1	98	4.9	185	128	46	9.4	2.5	138	4	2.3	1.2	1	0.9	7	2	0	0	0	0
44	0	28	26	90	4	75	120	75	67	5	5	48	13	329	27	7	4	1	3	0.1	7.1	4.6	0.8	0.3	22	33	92	79	13	1	112	6.3	210	164	48	9.4	3.1	139	4.2	1.5	1.3	0.8	0.5	6	2	0	0	0	0
42	1	34	25	92	3	80	132	87	85	5	4	40	13	258	40	4	2	1	8	0.1	6.6	4.3	0.7	0.2	15	16	27	53	16	1	92	5.1	195	85	48	9	3.4	141	4.2	1.2	1.4	0.9	4.8	6	1	0	0	0	0
55	0	23	22	87	4	83	133	83	69	9	5	45	14	208	33	7	1	0	15	0.2	7.6	4.5	0.7	0.3	26	38	80	81	16	1	109	5.7	152	125	55	9.4	3.2	144	4.1	0.9	1	1	0.7	6	2	0	0	0	0
47	0	25	23	83	5	79	120	74	63	5	5	44	13	233	39	7	3	1	5	0.1	6.9	4.2	0.6	0.2	20	16	70	49	12	1	78	6.1	204	183	44	8.9	2.7	138	4.8	1.2	1.6	1	4.1	5.5	1	0	0	0	0
57	1	36	29	95	2	76	135	80	77	4	4	40	14	269	31	10	3	1	13	0.3	6.9	4.3	0.3	0.1	20	11	44	80	21	1	99	4.7	218	107	73	9.3	2.9	144	3.9	1.8	1.3	1	0.4	7.5	1	0	0	0	0
53	0	27	26	91	4	77	122	68	57	4	5	38	19	284	47	10	6	1	15	0.2	6.7	4	0.5	0.2	21	21	34	51	14	1	100	7.9	159	54	42	9	3.3	145	4.4	3.3	1.1	1.1	0.5	5.5	2	0	0	0	0
44	0	25	25	89	5	87	131	76	69	5	5	47	12	235	39	8	1	0	2	0	7.6	4.7	0.9	0.4	24	29	30	52	14	1	99	6.3	183	69	55	9.5	3.5	142	4	1.3	1.5	1.1	3.2	5.5	1	0	0	0	0
50	0	23	26	84	4	82	119	79	76	7	6	50	14	250	25	10	2	1	8	0.1	7.2	4.7	1.7	0.5	23	33	40	53	22	1	72	5	275	101	57	9.7	3.7	147	4.4	2	1.7	1	7.5	5.5	1	0	0	0	0
44	0	26	27	85	4	85	121	72	70	5	5	47	13	268	41	7	2	1	2	0	6.7	4.3	1	0.4	21	56	156	69	8	1	93	6.2	168	145	43	9.3	2.2	140	4	1.1	1.5	1.2	8	6.5	1	1	0	0	0
48	1	32	26	92	4	75	130	76	103	6	5	43	13	238	31	6	3	0	6	0.1	6.7	4.2	0.6	0.2	24	36	37	59	12	1	104	4.4	203	89	77	9.3	3.9	143	4.2	4.2	1.2	1	7	5.5	2	0	0	0	0
50	1	24	20	77	3	73	104	62	62	5	4	41	13	199	49	7	2	1	9	0	6.5	4.2	0.6	0.2	26	28	21	84	17	1	105	5.3	181	91	48	9.3	3.8	142	4.2	3.2	1.2	1.1	4.2	6.5	1	1	0	0	0
52	1	24	18	68	4	79	116	64	77	8	4	41	13	226	27	8	1	1	30	0.2	7.8	4.9	1.1	0.4	21	13	17	83	12	1	84	3.9	181	65	42	9.4	3.2	139	4.2	1.7	1.2	1	8	5.5	2	1	0	0	0
56	0	12	19	71	3	73	112	73	56	4	4	42	13	181	41	8	5	1	2	0	5.9	4.1	0.5	0.2	15	14	19	72	10	1	98	4.8	138	58	63	8.8	2.9	144	4.3	2.1	1.2	1	6.2	6	2	0	0	0	0
58	0	19	22	83	6	86	119	72	63	4	5	46	13	197	32	10	4	1	8	0	7	4.6	0.8	0.3	25	25	18	67	16	1	84	4.4	219	76	62	9.7	3.4	138	4.2	1.2	1.2	0.8	0.9	6.5	1	0	0	0	0
53	1	27	21	77	3	67	121	81	79	4	4	42	14	265	32	8	4	1	14	0.1	6.8	4.7	1.6	0.5	14	5	33	66	9	1	83	4.7	214	101	39	9.2	2.7	139	4.1	1.3	1.4	1	0.5	5.5	1	0	0	0	0
47	1	33	25	85	3	86	123	63	72	5	4	39	13	289	22	6	2	1	10	0.2	7.1	4.9	0.8	0.2	19	22	20	40	10	1	89	4.9	212	126	47	9.2	3.6	142	4.2	1.2	1.3	1	0.5	5.5	2	0	0	0	0
52	0	16	24	82	4	73	117	72	66	4	5	46	15	202	41	11	2	1	14	0	6.9	4.4	0.8	0.3	23	18	16	51	20	1	88	5.5	216	61	57	9.4	3.1	139	4.1	0.6	1.4	1.3	4.5	6.5	2	1	0	0	0
48	0	25	25	85	5	78	133	92	77	7	5	44	13	292	47	6	4	1	15	0	7	4.6	0.7	0.3	21	21	38	52	17	1	99	6.4	212	84	75	8.8	2.7	140	4.7	1.9	1.6	1.1	3.3	5.5	1	0	0	0	0
42	0	23	24	87	4	85	113	58	53	6	5	49	14	234	31	8	3	1	2	0	7.2	4.6	0.8	0.3	24	41	52	63	12	1	112	5.5	200	157	52	9.5	3	142	4.4	1.3	1.2	1	2.9	5.5	1	1	0	0	0
46	1	38	31	99	4	81	113	69	71	5	4	42	13	338	32	7	2	1	15	0.1	7.1	4.4	0.5	0.2	16	10	17	47	10	1	109	3.8	185	62	61	9	3.1	140	4.2	2	1.2	0.6	0.8	8	1	0	0	0	0
46	0	24	24	80	5	84	114	65	79	5	4	44	13	277	27	8	3	0	8	0	6.8	4.7	1.1	0.4	17	21	26	66	11	1	104	4.9	189	118	45	9	3	139	4.5	1.1	1.5	1.3	0.5	7.5	2	0	0	0	0
47	0	21	24	89	5	57	114	71	61	6	4	40	13	248	36	8	4	1	14	0.1	7	4.8	0.6	0.3	18	22	24	76	13	1	90	5.7	132	219	29	8.9	3.4	142	3.9	0.8	1.5	1.2	0.4	6	1	0	0	0	0
53	1	37	30	95	3	79	90	53	39	5	5	39	13	268	48	8	1	0	26	0.2	7.2	4.4	0.5	0.2	36	16	11	66	15	1	110	4.6	176	286	37	9.2	3.6	142	4.3	1.1	1.3	0.8	0.4	6.5	2	1	0	0	0
46	0	28	28	93	5	85	124	88	74	4	5	46	13	167	34	8	5	1	2	0.1	7.4	5.1	1.3	0.4	21	26	30	51	13	1	99	5.8	204	162	40	9.3	3.2	141	4.2	1.3	1.5	0.9	0.4	7	1	0	0	0	0
52	0	26	25	85	5	81	138	88	71	5	5	45	13	308	38	6	2	1	6	0	7.3	4.7	0.9	0.3	17	25	25	94	14	1	98	7.2	227	168	43	9.6	3.8	140	4.8	1.9	1.5	1.4	2.7	6.5	1	0	0	0	0
48	0	28	28	97	5	83	143	92	70	5	5	45	13	270	38	10	3	1	3	0	6.6	4.6	0.6	0.2	22	24	29	74	14	1	92	6.5	224	285	47	9.5	3	144	4.1	3.1	1.2	1.2	0.4	7	2	0	0	0	0
43	0	12	20	82	6	75	107	52	55	7	5	43	13	163	26	6	1	1	2	0	6	4.4	0.8	0.3	10	12	26	51	11	1	112	4.6	160	59	53	8.8	3.2	139	4.4	1.2	1.3	1.2	4.2	6	2	0	0	0	0
48	0	22	26	90	5	81	132	84	68	5	5	47	13	172	23	9	3	1	2	0	7	4.8	2.3	0.7	16	13	22	56	20	1	84	6.1	196	90	46	9.1	3.8	141	4.1	3.1	1.2	1	0.6	5.5	2	0	0	0	0
45	0	28	25	90	4	82	99	61	67	7	5	46	13	260	36	6	4	1	10	0.3	7.2	4.9	0.9	0.3	30	35	36	71	12	1	96	9.6	250	179	51	9.5	3.4	143	4.4	3.3	1.2	1.1	6	5.5	1	0	0	0	0
46	0	31	29	95	5	83	130	80	64	5	5	49	13	234	37	8	3	1	12	0.2	7.4	4.6	0.9	0.3	52	62	167	72	14	1	103	6.2	221	65	48	9	3.1	142	3.8	0.9	1.2	1	8	5.5	2	0	0	0	0
46	0	26	26	89	4	83	122	80	84	6	5	47	12	227	47	6	4	1	10	0	7.9	4.9	0.7	0.2	37	44	28	70	11	1	83	8	231	296	46	10	3.6	141	4.1	2	1.5	0.8	8	7.5	1	0	0	0	0
50	0	28	26	87	4	78	119	76	59	8	5	47	13	304	33	9	1	1	17	0.5	7	4.5	0.9	0.4	29	42	30	87	8	1	103	5.3	187	76	42	9.5	2.9	142	4.3	5.1	1.2	1	4	6.5	2	0	0	0	0
59	0	24	24	88	4	72	126	75	69	8	5	51	14	272	37	7	2	1	6	0.1	7	4.5	0.9	0.3	20	22	58	55	14	1	81	6.4	254	222	54	9.7	3.1	141	4.2	2.6	1.3	1	4.8	5.5	2	0	0	0	0
45	0	30	27	90	5	72	130	80	78	4	5	46	13	259	45	5	4	1	2	0.1	7.1	4.7	0.8	0.3	26	33	95	41	13	1	104	5.6	213	177	60	9.3	3.5	142	3.9	1.7	1.3	0.9	1.2	6	2	0	0	0	0
48	1	30	23	85	3	82	110	70	100	9	4	38	15	244	17	4	2	1	47	1.8	7.7	4.4	0.7	0.3	39	49	543	256	13	1	94	5.6	295	144	71	9.2	3	138	3.8	1.6	1.2	1.1	0.4	6	2	0	0	0	0
46	0	24	24	88	5	83	124	84	78	6	5	51	14	286	29	9	4	0	2	0.3	7.4	4.6	0.7	0.3	21	24	25	86	10	1	89	9	178	210	29	9.3	3.2	143	4.4	1.6	1.1	1.1	0.9	5.5	2	1	0	0	0
53	0	28	29	92	3	82	136	91	69	7	5	44	14	342	24	9	6	1	6	0.1	6.5	4.3	0.7	0.3	14	13	26	48	13	1	103	6.3	166	120	37	9.2	3.9	142	4.1	2	1.1	1.3	4.2	6	1	0	0	0	0
45	0	24	23	86	4	77	116	73	71	7	5	47	14	373	29	9	1	1	13	0	7.3	4.6	0.9	0.3	17	18	31	87	11	1	103	6.1	194	101	70	9.9	3.4	140	4.7	1	1.4	1.3	4	6.5	2	0	0	0	0
52	0	22	22	81	4	81	123	76	77	7	5	45	13	375	32	6	3	0	2	0.1	6.9	4.9	0.5	0.2	19	20	23	57	9	1	93	5.3	171	211	35	9.6	3.4	142	5.5	1.7	1.6	1.5	2.3	5.5	1	0	0	0	0
40	1	21	19	72	3	76	102	64	70	5	5	43	14	229	49	9	1	0	2	0	7.3	4.7	0.7	0.2	27	15	17	34	13	1	82	2.9	154	65	75	9	3.8	142	3.8	1.2	1.5	0.8	0.6	5.5	2	0	0	0	0
57	0	19	26	90	5	72	133	82	73	4	5	44	13	207	50	8	2	0	3	0.1	6.9	4.5	0.9	0.3	23	24	15	81	21	1	87	3.5	187	100	43	8.9	3	141	4.3	0.8	1.2	1.3	2	5.5	1	0	0	0	0
57	0	23	23	84	4	83	118	68	101	6	5	48	13	336	29	6	0	1	17	0	7.5	4.7	0.6	0.2	34	43	44	57	15	1	64	7.1	181	82	52	9.9	3.2	144	4.9	8.3	1.7	1	0.4	5.5	1	0	0	0	0
44	0	20	22	80	4	85	115	73	86	8	5	44	14	228	17	5	4	1	14	0.5	7.3	4.8	0.6	0.3	16	15	24	64	10	1	101	6	168	122	53	9.4	3.1	142	3.9	1.1	1.2	0.9	0.4	5	2	0	0	0	0
58	0	17	20	74	5	71	117	74	62	4	4	43	13	151	31	7	7	1	12	0	7.1	4.4	1.2	0.4	23	18	22	65	18	1	93	5.2	164	69	72	9.2	2.7	137	4.5	0.9	1.1	1.3	2.5	7	2	0	0	0	0
57	1	30	22	79	3	83	124	79	69	3	4	37	14	256	45	7	3	1	19	0.1	6.4	4.6	0.8	0.3	28	21	63	95	7	1	97	3.8	189	38	96	9.4	3.9	144	3.9	3.9	1	1	8	5.5	2	0	0	0	0
44	0	27	25	90	5	77	130	79	79	3	5	47	13	171	41	5	3	1	8	0	7.4	5.2	3.2	0.8	21	32	37	45	11	1	85	5.8	225	78	52	9.7	3.6	143	4.1	1.3	1.3	0.7	0.4	5	2	0	0	0	0
48	0	27	26	89	5	78	130	80	74	6	5	49	13	277	40	6	2	1	4	0.1	7	4.6	0.8	0.3	14	17	29	59	13	1	106	6	208	299	39	9.6	3.1	148	4	4.1	1.4	1.1	4.5	7.5	1	0	0	0	0
51	0	23	24	83	4	75	108	64	62	8	5	45	14	284	29	8	3	1	5	0.1	6.6	4.6	0.8	0.3	17	19	57	43	15	1	96	6.3	192	86	46	9.3	3.3	143	4.1	1.8	1.2	1.1	0.6	5.5	1	0	0	0	0
48	0	26	24	94	4	77	126	69	82	8	5	48	13	222	30	9	2	1	2	0.1	6.7	4.6	0.8	0.3	17	18	21	41	12	1	108	5.5	134	100	42	9.3	3	141	4.1	1.2	1.3	1.4	1	5	1	0	0	0	0
46	0	25	29	95	4	84	120	80	77	5	4	38	13	299	31	6	2	0	4	0.1	6.2	4.3	0.7	0.3	14	11	12	59	8	1	105	6.3	152	111	49	8.7	2.8	144	4.2	2.8	1.2	1	0.5	5.5	1	0	1	0	0
55	0	24	23	89	4	83	106	68	75	8	5	45	13	193	23	6	2	1	10	0.1	6.9	4.5	0.6	0.2	24	40	57	65	13	1	96	6	182	143	49	9.3	3	139	4.6	1.5	1.1	1.2	2.5	5.5	1	0	0	0	0
50	0	24	24	86	5	75	106	65	73	5	5	45	13	205	28	8	1	0	4	0.1	7.2	4.6	0.5	0.2	20	28	67	67	18	1	99	6.5	135	45	39	9.1	3.4	145	3.9	1.5	1.4	0.9	0.6	5.5	1	0	0	0	0
47	0	29	27	95	4	74	133	96	85	6	5	49	13	282	32	7	3	0	8	0.1	7.1	4.5	0.9	0.3	20	19	43	64	17	1	104	7.1	223	202	48	9.5	3.4	142	4.3	1.2	1.3	1.1	1	6.5	1	0	0	0	0
48	0	24	24	91	5	83	121	84	82	4	6	50	13	191	33	7	2	1	21	0.2	8	4.8	0.9	0.3	26	27	128	62	11	1	99	7.7	288	336	49	9.7	3	142	4.3	2.1	1.1	0.6	7.2	6.5	4	1	0	0	0
44	0	31	31	101	7	79	150	90	83	5	5	46	12	246	37	6	2	0	7	0	7.6	5	1.3	0.4	23	33	38	60	12	1	86	6.9	243	107	52	9.7	3.2	140	4.4	1.3	1.3	1.2	5.9	5.5	2	0	0	0	0
56	1	30	23	81	3	79	135	69	53	4	4	42	14	226	33	7	3	1	10	0.1	6.7	4.5	0.7	0.2	21	16	11	70	16	1	92	4.2	200	68	70	8.5	3.8	144	4	1.6	1	1	0.4	5.5	2	1	0	0	0
48	0	28	24	89	5	79	128	88	69	7	5	45	13	275	37	8	2	0	6	0.1	7.3	4.5	0.5	0.2	30	73	48	55	11	1	82	6.8	208	418	37	9.5	2.2	143	4.5	2.4	1.4	1.2	8	6	1	0	0	0	0
44	1	29	22	76	4	78	105	70	76	5	4	39	13	282	27	6	1	1	13	0	6.5	4.2	0.8	0.3	12	9	10	51	20	0	121	3	184	96	75	9	3.1	141	4	1.2	1.1	1.2	4.5	7.5	1	0	0	0	0
44	1	24	19	75	4	83	112	67	77	3	4	40	13	238	40	7	3	2	9	0	7	4.3	0.7	0.3	17	12	12	55	18	1	109	5.1	201	74	69	9.9	2.7	139	3.9	1.1	1.3	1.2	3.8	5	2	0	0	0	0
48	0	15	21	70	4	82	128	75	49	5	5	41	14	202	47	6	5	1	6	0	7.1	4.5	0.8	0.3	16	11	13	62	14	1	111	5.8	166	97	53	9.5	3.3	143	5.1	1.6	1.5	1.1	6.3	5.5	1	1	0	0	0
47	0	16	22	79	5	86	129	75	60	5	4	40	14	287	45	6	3	1	3	0	7.2	4.8	1	0.4	11	6	20	50	10	1	99	6.3	231	93	64	9.6	3.8	141	3.8	1.7	1.4	0.8	3.7	5.5	1	1	0	0	0
59	0	29	27	93	4	78	137	88	83	6	5	49	14	237	28	9	2	1	18	0	7.6	4.7	0.9	0.3	23	35	31	61	14	1	87	5.1	175	154	36	9.6	3.1	139	4.4	2	1.7	1	0.5	5.5	1	0	0	0	0
46	0	20	22	81	4	84	121	72	69	6	5	44	13	284	33	8	1	1	2	0.1	6.6	4.5	0.7	0.2	17	19	24	83	16	1	94	5.5	202	198	37	9.2	3.4	141	3.9	1.5	1.2	1.1	6.1	6	2	0	0	0	0
48	0	26	28	98	5	74	160	100	57	8	5	45	12	229	44	5	2	1	10	0.1	7.4	4.8	0.8	0.3	17	13	45	52	14	1	129	6.5	170	145	34	9	3.3	139	4.3	2.1	1.2	1	7.8	6.5	1	0	0	0	0
43	0	18	25	84	5	77	126	76	76	6	5	49	14	229	37	8	5	1	2	0.1	6.3	4.3	0.6	0.2	17	21	38	61	16	1	106	4.2	210	118	53	9	3.1	144	4.4	1.9	1.2	1.2	0.8	5.5	2	0	0	0	0
54	0	27	24	91	4	74	118	82	82	7	5	47	14	209	32	7	3	1	8	0.1	7.1	4.9	0.7	0.2	25	48	55	47	17	1	112	6.1	269	172	41	9.4	3	143	4	3.2	1.1	0.6	8	5.5	1	0	0	0	0
45	0	33	29	104	6	75	127	78	72	8	5	47	13	267	36	7	4	1	12	0.1	7.1	4.3	0.8	0.3	25	42	32	59	10	1	106	6	139	132	41	9.3	2.7	136	4.4	1.8	1.6	1.3	0.9	7.5	1	1	0	0	0
43	0	28	26	88	4	84	141	94	73	6	5	47	13	341	46	9	2	1	10	0.1	7.9	4.9	1.3	0.5	38	62	72	86	14	1	117	7.1	260	79	48	9.5	3.3	140	3.9	4	1.5	1.1	4.4	5.5	2	1	0	0	0
44	1	28	22	77	4	88	114	76	65	6	4	41	13	217	32	9	5	1	2	0	6.9	4.7	0.9	0.3	15	10	28	48	13	1	110	4.6	157	125	58	9.1	3.2	139	3.7	5	1.2	0.6	1.8	5.5	1	0	0	0	0
56	0	21	21	82	5	76	136	80	74	8	5	44	13	282	42	8	0	0	14	0	7	4.5	0.4	0.1	27	17	17	59	12	1	101	4.9	196	339	42	9.4	2.7	143	4.1	4.2	1	1.3	7.1	7.5	1	0	0	0	0
44	0	26	24	90	5	81	124	80	86	5	5	46	13	347	41	7	4	1	22	0.1	7.8	4.9	0.6	0.3	28	40	30	44	11	1	116	4.6	162	103	50	8.9	2.9	142	4.1	2.2	1.4	1	0.4	5	1	0	0	0	0
57	0	23	24	85	4	68	118	78	79	4	4	45	13	193	37	7	4	1	14	0.1	7.2	4.6	0.4	0.2	27	50	120	69	18	1	86	6.2	203	368	40	9.1	2.5	141	4.2	0.6	1	0.8	0.6	5.5	1	0	0	0	0
48	0	23	23	80	5	81	121	76	75	6	5	46	13	334	33	7	7	1	5	0.1	7.3	4.7	0.7	0.3	18	15	19	64	10	1	95	9.2	206	176	45	9.6	2.9	142	4.6	1.6	1.5	1	2.1	6.5	1	0	0	0	0
45	0	21	25	89	5	78	126	82	70	7	5	49	13	299	28	5	3	1	2	0	7.8	5.3	1.2	0.4	20	23	40	54	11	1	77	6.8	204	140	47	10.1	3	141	4.1	3.7	1.6	1.1	4.9	5.5	2	0	0	0	0
46	0	25	26	96	5	81	138	83	71	5	5	46	13	315	49	7	8	2	8	0.2	7.3	4.8	0.8	0.3	35	50	56	85	11	1	108	5.9	164	99	38	9.4	3.9	141	4.3	3.2	1.6	1.4	0.5	5.5	2	0	0	0	0
51	0	19	23	78	3	79	110	66	72	6	5	46	13	183	36	7	5	3	14	0.2	6.7	4.3	2.3	0.7	22	20	40	73	10	1	102	6.3	192	47	72	9.3	3.3	143	4.5	4.4	1.4	0.8	8	5	1	0	0	0	0
46	0	24	23	83	5	80	120	80	77	7	5	44	12	241	31	5	3	1	2	0	6.6	4.7	1.2	0.4	21	30	23	53	12	1	111	8.1	139	226	31	9.7	3.6	140	4.2	1.9	1.6	1.1	0.9	6	1	0	0	0	0
57	0	22	24	90	5	73	120	80	101	5	5	47	13	194	38	6	7	1	9	0.1	7.6	5	0.5	0.2	17	21	25	76	12	1	82	5.1	139	140	40	9.1	3.4	142	4.4	1.5	1.4	1.3	1.9	5.5	2	0	0	0	0
44	1	30	23	80	4	81	115	56	62	9	4	37	13	406	30	6	4	0	98	1.4	8.6	4.4	0.4	0.2	14	15	15	125	13	1	110	5	152	102	57	9.7	3.8	142	3.3	1.2	1.3	1.4	0.4	6	2	1	0	0	0
49	0	15	20	73	5	74	111	66	55	4	5	43	12	153	23	9	2	0	2	0	6.2	4.2	1.1	0.4	13	7	11	46	16	1	104	4.1	178	82	43	8.5	2.9	143	3.9	1.3	1.4	1.1	4.2	5.5	1	0	0	0	0
54	0	24	24	85	4	77	119	73	65	5	5	45	13	218	38	8	2	1	2	0	6.3	4	0.6	0.3	17	24	29	53	25	1	99	4.5	170	69	60	8.7	3	143	3.9	3.4	1.2	1	7.1	5.5	2	1	0	0	0
63	0	26	24	85	5	74	123	66	74	5	5	49	13	257	33	13	6	1	14	0.1	7.2	4.6	0.6	0.2	18	19	27	88	19	1	91	7	203	134	40	9.2	4.1	140	4.3	2	1.3	1.4	0.6	6	2	0	0	0	0
53	0	19	21	83	4	82	125	76	65	5	5	43	13	204	45	7	1	1	9	0	7	4.9	0.9	0.2	24	24	23	70	14	1	103	5.9	263	99	65	9.7	3.9	142	4	1.9	1.5	1	8	5.5	1	0	0	0	0
41	0	27	27	95	4	81	126	68	79	6	5	45	14	278	32	6	1	1	26	0.1	7.3	4.4	0.6	0.3	16	13	23	81	9	1	109	6	134	95	44	9.4	3.5	141	4.6	1.2	1.2	1.3	2.2	5.5	2	1	0	0	1
46	0	29	26	92	5	79	138	89	68	6	5	46	13	218	34	5	4	1	6	0	7	4.5	1.2	0.4	19	18	43	66	14	1	88	8.5	189	159	37	9.2	2.6	142	4.5	6.1	1.5	0.7	0.5	6	2	0	0	0	0
48	0	30	27	93	5	77	128	78	67	3	4	43	13	141	45	10	1	0	3	0	7.3	4.3	3.6	0.8	30	37	16	68	12	1	95	6.5	124	168	31	9.8	2.8	140	4	3	1.6	1.4	0.7	5.5	2	0	0	0	0
48	0	25	25	86	4	83	138	71	66	7	5	46	13	290	29	9	3	1	2	0.1	7.1	4.5	0.5	0.2	25	45	28	72	14	1	104	4.6	131	122	44	9	3.7	140	4.4	1.1	1.1	1.5	6.7	7	2	0	0	0	0
51	0	32	27	102	5	79	120	70	63	5	5	45	13	305	32	9	5	1	12	0.2	7.4	4.7	0.8	0.3	35	51	88	67	10	1	103	5.7	218	169	49	9.4	2.8	140	4.4	1.3	1.2	1	1.1	5.5	2	0	0	0	0
60	0	31	30	100	4	75	138	88	75	7	5	44	13	265	48	6	1	0	18	0.1	7.1	4.4	0.4	0.2	29	25	50	55	21	1	85	8.2	217	166	48	9.1	2.8	143	4.7	3.8	1	1	2.9	5.5	1	0	0	0	0
46	0	22	26	87	4	68	138	83	51	5	5	50	14	198	39	9	3	1	2	0	6.6	4.6	1.1	0.5	22	18	26	47	20	1	82	7.6	195	129	47	9.4	3.3	143	4.7	1.4	1	1.1	2.1	6	2	0	0	0	0
46	0	29	27	95	4	86	130	90	74	4	5	46	13	173	53	7	2	1	3	0.1	6.7	4.4	0.4	0.2	21	25	17	77	10	1	78	3.7	170	162	36	8.7	2.3	145	4.4	3.1	1.3	1.1	0.4	5.5	1	0	0	0	0
44	1	24	21	75	4	80	107	69	71	3	4	34	13	252	38	9	1	1	2	0	6.9	4.5	0.7	0.3	18	12	10	44	9	1	108	4.7	193	36	65	9.2	3.8	142	4	1.2	1.2	1.1	3.4	5.5	2	0	0	0	0
44	0	29	25	95	4	78	126	84	63	7	5	45	13	193	28	5	2	0	8	0.2	7.2	4.7	0.7	0.3	19	29	44	54	13	1	115	7.4	193	247	35	9.3	3.9	142	4	0.5	1.5	1	0.6	5.5	1	0	0	0	0
46	1	29	22	86	3	88	108	60	92	8	4	40	13	297	18	4	1	0	6	0	7	4.8	0.6	0.3	17	12	10	39	6	1	107	3.1	167	40	76	8.7	3.6	142	3.9	0.4	1.4	1.1	4.1	5.5	1	1	0	0	0
51	1	32	25	87	3	79	143	73	68	6	4	40	14	227	40	4	2	1	10	0.1	6.7	4.5	0.7	0.3	14	16	16	54	11	1	87	4.4	182	98	58	9.5	3.9	142	4.1	1.9	1.1	0.9	0.4	5.5	1	1	0	0	0
50	0	27	26	89	5	75	127	55	67	5	4	44	13	183	38	7	1	1	2	0.1	6.7	4.5	1	0.4	29	22	24	50	21	1	90	4.8	165	103	51	9.1	2.6	141	4.2	0.9	1.1	1	0.6	5.5	2	0	0	0	0
78	0	31	26	94	4	74	120	79	80	5	5	49	13	168	39	8	3	1	18	0.1	7.7	4.4	0.7	0.3	24	20	28	69	14	1	69	6.5	159	114	44	9.3	3	144	3.9	5.8	1.2	0.8	4.9	6	1	0	0	0	0
55	0	25	24	90	4	88	132	76	67	5	4	42	13	148	42	13	2	0	3	0.9	6.8	4.4	1.1	0.4	30	29	23	45	9	1	140	6.1	150	126	35	8.7	2.8	139	3.9	2.7	1	0.9	8	5.5	1	0	0	0	0
61	0	23	22	86	3	83	117	82	65	5	5	43	14	220	34	8	3	0	3	0.3	7	4.6	0.8	0.3	20	25	47	61	15	1	81	4.8	179	213	49	9.4	2.9	142	4	4.1	1.2	1	4.1	6	1	0	0	0	0
34	1	27	23	80	4	79	109	68	71	4	5	40	13	178	33	9	1	1	2	0	6.7	4.5	0.6	0.3	15	12	11	41	13	1	110	4.7	164	42	57	9.1	4	142	3.8	1.9	1.4	1	0.5	5.5	2	0	0	0	0
46	0	31	27	100	4	78	120	82	76	7	5	47	13	223	31	4	2	0	14	0.1	7.5	4.8	0.5	0.2	29	43	46	55	10	1	87	5.1	198	341	38	9.6	3.1	141	4.2	1.7	1.2	1	4.2	5.5	1	0	0	0	0
58	0	21	24	83	4	80	131	86	56	5	5	47	13	228	28	9	8	1	2	0.1	6.7	4.5	1.1	0.5	50	64	31	71	20	1	79	6.3	144	64	58	8.9	3.4	145	3.9	8.7	0.8	0.9	3.6	5.5	1	0	0	0	0
46	0	22	24	86	5	87	130	82	83	5	5	48	13	172	27	7	1	0	3	0	7.5	4.9	1.2	0.4	15	30	30	61	12	1	97	6.7	202	115	56	9.7	3.7	141	4.1	1.8	1.5	1	0.5	7.5	1	0	0	0	0
48	0	25	34	104	5	74	130	77	55	7	5	50	14	220	35	7	1	1	4	0.1	6.9	4.4	0.7	0.3	48	77	33	69	12	1	142	6.7	169	156	37	8.9	2.6	138	4	3.6	1.2	1.1	4.3	6	1	0	0	0	0
58	1	35	25	90	2	55	132	81	80	5	4	43	13	258	44	7	1	1	15	0.1	6.6	4.4	1	0.3	16	12	11	45	9	1	96	3.9	189	111	62	9.2	3.5	145	3.7	2.6	1.5	1.4	0.5	6	2	0	0	0	0
51	0	29	27	91	4	73	180	110	66	5	5	45	14	253	37	8	3	2	9	0.1	6.7	4.3	1.2	0.4	21	22	15	69	14	1	116	8.4	190	66	35	9.3	3.3	142	3.8	2	1.3	0.9	2.2	5.5	2	0	0	0	0
46	0	28	30	99	5	84	118	78	80	5	5	49	14	331	36	9	2	1	21	0.2	7.4	4.5	0.8	0.3	26	42	78	61	10	1	87	7.6	230	147	37	9.3	2.8	142	3.5	2.1	1.4	1.2	0.9	6	1	0	0	0	0
53	1	28	22	75	4	75	125	80	56	5	5	44	13	244	37	5	1	1	4	0	6.8	4.7	0.5	0.2	20	17	13	51	8	1	89	5.2	228	116	46	9.9	3.8	142	4.3	2.7	1	0.9	0.4	5.5	1	0	0	0	0
47	1	30	24	84	3	84	150	80	102	6	5	46	13	331	25	4	1	1	14	0	7.3	4.6	0.8	0.3	20	15	17	60	8	1	78	4	220	130	44	9.3	3.6	141	3.7	2.8	1.2	1.1	5.1	5.5	2	0	0	0	0
63	0	24	24	87	4	72	124	85	71	7	5	46	14	149	29	6	3	0	15	0.2	6.6	4.5	0.6	0.2	23	27	37	75	12	1	95	6.2	206	287	40	9.4	2.8	142	4.2	1.4	0.9	1	0.5	5.5	1	0	0	0	0
51	1	34	26	80	2	81	128	82	74	7	5	43	13	355	41	9	2	0	12	0.1	6.8	4.7	0.4	0.1	21	20	10	49	11	1	106	5.6	260	191	48	9.6	4	141	4.4	0	2.1	0.8	7	5.5	1	0	0	0	0
46	0	27	25	87	4	88	123	81	68	5	5	49	13	201	51	8	3	1	10	0.1	7.8	5	1	0.4	33	45	26	57	16	1	93	6.5	226	83	53	9.9	3.5	140	4.5	4.3	1.1	1.4	8	5.5	1	0	0	0	0
50	1	24	20	77	3	54	92	60	76	5	4	39	13	233	57	7	5	1	35	0.2	7.5	4.5	0.5	0.2	21	12	29	77	18	1	57	6.8	182	64	74	9.2	3.4	139	3.9	2.3	1.4	1	0.9	5.5	1	0	0	0	0
43	0	25	25	84	5	83	134	68	48	3	5	43	14	161	38	7	2	1	8	0	6.5	4.4	1.3	0.4	19	18	49	44	12	1	103	5.6	228	86	76	9.3	2.8	139	4.7	2.1	1.4	0.7	0.6	6.5	2	0	0	0	0
48	0	27	29	90	3	86	129	77	63	7	5	46	14	320	26	8	3	1	5	0	7.2	4.8	0.8	0.3	20	17	21	63	13	1	101	4.6	204	85	61	9.5	3.1	142	4.5	2.2	1.3	1	0.4	7	1	0	0	0	0
46	0	22	24	78	4	85	135	83	96	5	5	51	12	366	37	8	3	1	2	0	7	4.6	1.2	0.4	17	18	20	59	9	1	102	5.4	214	92	66	9.7	3.1	143	3.9	1.1	1.1	0.9	0.9	5.5	1	0	0	0	0
57	1	34	27	93	4	86	135	74	73	6	5	43	13	250	41	7	3	1	10	0.1	7	4.5	0.5	0.2	38	60	44	71	13	1	97	4.8	235	109	69	9	3.3	141	3.9	3.5	1.1	1.1	0.4	5	1	0	0	0	0
44	0	26	25	85	5	80	138	84	69	6	5	44	13	286	40	5	2	0	3	0.1	6.8	4.6	0.3	0.2	20	28	74	50	12	1	95	8.3	198	267	36	9.3	3.4	140	4.4	1.6	1.3	1.1	6	5.5	1	0	0	0	0
44	1	32	27	97	3	83	140	80	76	7	4	39	12	294	27	5	2	0	30	0.1	7.3	4.5	0.3	0.2	15	17	41	70	8	1	73	5.2	180	380	34	9.4	2.8	140	4	2.4	1	0.8	0.4	5.5	1	0	0	0	0
57	0	24	24	80	5	76	124	69	55	4	4	41	13	218	38	9	4	1	8	0.1	6.3	4.2	0.6	0.2	26	18	19	74	24	1	98	4.9	163	70	50	8.9	3.1	142	4.1	1.6	1.3	1	0.9	5.5	1	0	0	0	0
48	0	24	23	89	5	76	126	70	59	5	5	46	13	221	34	6	2	0	9	0	7.1	4.4	1.2	0.5	19	15	26	92	14	1	111	5.8	123	90	35	8.5	2.7	142	4	1.6	1.1	1.1	6.1	6	1	0	0	0	0
67	1	33	26	89	3	78	132	91	79	3	5	41	13	180	52	7	2	1	4	0	6.7	4.6	0.5	0.2	20	17	17	67	19	1	84	4.2	188	94	54	9	3.7	142	4.3	1.9	1.2	1	1.1	5.5	1	0	0	0	0
59	0	23	24	89	4	76	106	70	69	6	5	46	14	122	29	6	5	1	7	0.3	6.5	4.2	0.7	0.3	28	37	175	103	18	1	94	5.1	200	95	59	9.1	3.2	142	4.3	1.3	1.1	1.1	0.5	6	1	1	0	0	0
45	0	18	25	87	4	82	138	81	78	6	5	46	13	225	22	5	2	0	9	0.1	7	4.7	0.8	0.3	26	30	40	76	12	1	151	6.9	208	225	40	9.1	3.1	139	3.7	0.4	1.6	1.1	1.1	7	1	0	0	0	0
52	0	35	29	96	3	76	135	80	85	8	5	48	13	229	33	7	2	1	2	0.1	6.7	4.7	0.9	0.4	24	27	84	47	8	1	119	5.6	201	177	50	9.4	3.3	141	4.4	1.8	1.3	1.2	2.9	5.5	1	0	0	0	0
50	0	27	26	85	4	84	137	69	69	6	5	41	15	300	35	6	1	1	5	0	6.9	4.8	0.6	0.2	17	13	18	55	10	1	75	6	210	140	57	9.4	3	143	4.3	1	1.3	1.4	0.7	7.5	1	0	0	0	0
35	1	29	22	78	3	87	114	71	76	6	4	38	13	227	21	7	3	1	2	0	6.3	4.4	0.6	0.3	14	9	8	43	9	1	120	2.9	149	48	76	8.7	3.1	140	3.9	0.9	1.1	0.7	8	6	2	0	0	0	0
51	0	30	26	89	4	79	130	75	53	7	5	46	13	234	40	5	1	0	6	0	7.4	4.7	0.5	0.2	27	37	101	51	7	1	107	5.5	273	298	52	9.2	3.4	139	4.5	1.9	1.1	0.8	2.2	5	1	0	0	0	0
46	0	30	27	94	5	80	120	80	67	8	5	46	14	223	42	6	1	1	14	0.3	7.2	4.6	0.8	0.3	17	15	69	68	10	1	105	7.2	188	344	36	9.3	3.1	141	4.3	1.6	1.5	1.1	3.7	5.5	2	0	0	0	0
52	0	27	26	92	4	80	120	88	79	5	4	41	13	217	39	6	3	1	23	0.2	6.9	4.5	0.5	0.2	20	15	52	79	15	1	100	3.6	174	198	43	8.7	2.7	140	4.5	2.4	1.2	1.5	1	6.5	2	0	0	0	0
53	0	24	24	79	4	82	119	74	66	6	5	45	12	196	34	6	2	0	3	0	6.9	4.5	0.8	0.3	14	15	21	49	16	1	86	6.3	155	221	30	9.2	3	142	4.5	1.5	1.2	0.8	0.5	6	1	1	0	0	0
45	0	19	27	92	5	71	120	84	72	6	5	49	13	297	32	7	2	0	7	0	6.9	4.9	1.3	0.4	19	14	46	73	14	1	103	6.2	216	114	71	9.5	3.5	139	4.2	2.7	1.1	1.1	0.5	6	1	0	0	0	0
50	0	23	25	84	5	82	123	75	67	5	4	42	13	216	58	6	2	1	4	0	6.5	4.4	0.8	0.2	19	22	39	46	14	1	99	6.5	221	120	42	8.7	3.4	143	4.1	2.5	1.2	1.1	6.8	5.5	1	0	0	0	0
53	0	19	21	80	4	74	101	72	81	6	5	45	13	299	28	7	3	1	22	0.2	7	4.6	0.5	0.2	20	20	73	89	14	1	101	4.7	228	100	63	9.5	3.1	139	4.2	6.5	1	1.3	0.4	5.5	3	0	0	0	0
61	1	27	21	76	3	84	104	69	82	4	5	44	14	230	40	6	3	1	9	0.1	7.1	4.8	1	0.4	18	18	11	68	16	1	81	4.1	265	97	89	9.9	3.9	142	3.9	2.5	1.3	1.1	0.9	5.5	1	0	0	0	0
48	0	24	22	80	5	78	139	75	59	8	5	45	13	209	28	4	1	0	8	0	7.4	5	1	0.4	36	34	26	60	15	1	107	5.1	183	40	57	9.4	4.2	137	4.5	2.2	1.1	0.9	0.6	5.5	2	1	0	0	0
60	1	27	20	78	2	71	124	74	59	4	5	42	14	155	38	8	4	1	5	0.1	6.5	4.5	0.9	0.3	25	19	21	72	14	1	99	3.8	177	63	89	9	3.2	143	3.9	2.8	1.4	1	0.8	6	1	0	0	0	0
54	0	22	22	80	4	83	131	86	76	7	5	48	13	222	33	6	5	1	11	0.1	7.1	4.5	0.8	0.3	16	16	25	63	18	1	103	6.6	188	113	41	9.3	3.2	138	4.4	1.1	1.2	1.2	0.6	6	1	0	0	0	0
41	0	27	30	95	5	83	122	86	65	7	5	45	13	199	40	6	2	1	6	0.1	7.2	4.7	0.8	0.3	29	33	44	68	15	1	126	7.3	226	51	74	9.4	4	143	4.1	1.1	1.4	1.3	0.5	5.5	1	0	0	0	0
58	0	20	23	84	4	80	103	65	72	4	5	50	13	182	35	10	6	1	4	0	7.1	4.8	1.2	0.4	25	32	18	59	15	1	76	5.5	178	36	58	9.4	3.5	142	4.2	1.2	1.3	1	1.2	5.5	2	0	0	0	0
60	0	22	26	94	4	79	129	76	51	6	5	43	14	189	25	6	6	0	5	0.1	6.7	4.6	1.5	0.6	18	23	21	55	20	1	71	3.5	141	69	46	8.9	3.2	143	4.8	1.1	1.5	1.2	8	5.5	2	0	0	0	0
49	0	19	26	89	5	81	114	78	74	4	5	44	13	210	32	7	1	1	4	0	6.7	4.2	0.4	0.2	16	17	22	60	16	1	91	3.9	195	143	53	9.3	3	141	4.1	1.8	1.2	1.1	0.5	6	1	0	0	0	0
45	0	31	29	95	4	76	130	80	69	9	5	45	13	277	30	6	3	1	3	0.2	6.7	4.7	0.4	0.2	18	32	53	56	12	1	102	6.2	125	109	42	9.1	3.4	142	4.1	2.4	1.3	1.6	4	5	1	0	0	0	0
46	0	21	22	75	3	77	119	75	66	7	4	43	12	285	36	8	3	1	3	0	6.7	4.8	0.6	0.3	18	14	51	56	9	1	111	5.4	154	307	35	9.2	2.8	142	4.4	6.4	1.2	1.1	0.4	5.5	2	0	0	0	0
59	0	22	24	83	4	83	138	84	93	5	5	44	14	217	31	5	1	1	15	0.2	7.1	4.5	0.8	0.3	17	16	22	86	14	1	101	4.9	203	103	50	9	3.2	144	4	0.6	1	0.9	0.8	7.5	1	0	0	0	0
59	0	34	31	99	5	82	137	85	82	5	4	39	12	234	44	10	6	1	5	0	7.3	4.6	1.9	0.7	46	48	70	73	12	1	83	8.2	159	411	39	10	3.5	142	5.1	5.9	1	0.9	2.5	5.5	2	0	0	0	0
53	1	32	24	78	3	77	99	61	63	4	4	38	13	372	43	6	1	1	17	0.1	7.1	4.4	0.6	0.2	17	17	23	69	13	1	82	3.9	185	69	57	9.4	3.6	144	4.2	11.9	0.8	1	0.5	7	1	0	0	0	0
54	0	20	25	89	5	84	137	91	70	4	5	47	13	158	43	7	2	1	3	0	6.7	4.8	0.8	0.3	11	14	42	55	15	1	89	4.6	189	123	43	9.1	2.8	139	4.2	2.5	1.6	1.2	0.4	6	1	0	0	0	0
59	0	28	26	93	4	77	120	70	60	4	4	45	13	228	35	12	2	1	30	0.1	7	4.5	0.8	0.3	40	58	80	67	12	1	89	5.3	251	100	59	9.4	3.2	141	4.2	1.8	1.3	1	1.2	5.5	2	0	0	0	0
57	0	21	21	82	5	61	138	80	75	5	5	45	13	205	42	8	1	1	23	0.3	6.8	4.4	0.4	0.2	20	11	79	61	14	1	100	6.4	234	292	57	8.7	2.8	143	4.7	1.9	1	1.3	4.7	6.5	1	0	0	0	0
52	0	21	20	84	4	78	130	90	72	5	5	46	12	179	47	6	1	1	8	0	7.4	4.9	1.3	0.5	17	11	19	46	14	1	98	4.7	188	127	52	9.4	3.1	139	4.1	0.8	1.8	1.4	8	6.5	1	0	0	0	0
49	1	29	23	81	3	82	102	66	75	4	4	40	12	278	35	6	6	1	4	0	7	4.6	0.8	0.3	16	14	11	63	9	0	116	4.5	177	48	71	9.3	3.3	143	3.9	1.2	1.3	1.1	8	5	1	0	0	0	0
50	0	30	27	87	6	80	120	80	59	4	5	44	13	175	24	8	2	1	2	0.1	6.4	4.3	0.8	0.3	25	22	15	39	12	1	113	5.7	179	52	60	9.2	3.1	139	3.9	2.6	1.4	1.2	1	6	1	1	0	0	0
47	0	15	20	73	5	79	135	80	83	4	5	44	13	247	29	10	2	1	8	0	7.1	4.8	1	0.3	16	16	22	64	14	1	91	6.4	250	105	70	9.6	3.5	142	4.5	3.1	1.3	1.1	0.4	5.5	3	0	0	0	0
56	0	21	22	83	5	75	114	78	78	5	5	44	13	242	37	6	4	0	19	0.1	7.4	4.6	1	0.3	22	19	11	53	17	1	96	5.1	238	236	35	9.8	3.1	140	4	1.7	1.1	1	6.1	5.5	1	0	0	0	0
48	0	20	22	80	4	84	130	71	65	6	5	45	14	242	36	7	3	0	2	0.1	6.5	4.7	1.6	0.5	19	20	21	60	22	1	87	5.7	161	49	65	9.3	3.1	143	4.1	1.1	1.5	1.3	0.6	6	2	0	0	0	0
43	1	26	21	71	3	84	101	67	56	5	4	38	13	299	43	7	6	2	6	0	6.6	4.4	1.1	0.4	12	17	14	48	8	1	111	4.5	156	52	69	9	3.2	142	4	1.1	1.2	0.9	0.4	6	1	0	0	0	0
44	1	32	27	97	3	83	140	80	76	7	4	39	12	294	27	5	2	0	30	0.1	7.3	4.5	0.3	0.2	15	17	41	70	8	1	73	5.2	180	380	34	9.4	2.8	140	4	2.4	1	0.8	0.4	5.5	1	0	0	0	0
48	0	27	28	94	5	78	130	80	81	5	5	45	14	304	47	8	7	2	4	0.1	7.2	4.7	1.1	0.4	34	47	33	81	15	1	99	5.4	185	84	58	9.7	3	142	4	5.3	1.3	1.4	2	5.5	2	0	0	0	0
54	0	25	24	84	4	78	121	85	90	5	5	47	13	206	36	6	1	0	2	0.1	6.6	4.5	0.7	0.3	17	21	54	47	17	1	85	9.1	179	78	69	9.2	3.1	143	4.3	1.5	1.4	1	8	5.5	1	0	0	0	0
45	1	20	19	70	3	78	107	67	68	4	4	40	13	152	27	5	4	1	2	0	7	4.7	1	0.4	35	34	8	42	12	1	80	4	102	53	59	9	4	142	4.1	1.4	1.2	1	0.4	5	1	0	0	0	0
54	1	26	21	77	3	80	110	70	71	4	4	41	12	226	33	6	2	1	3	0	6.7	4.5	0.5	0.2	18	18	19	60	12	1	99	3.1	230	92	55	9.5	3.7	144	4.3	2.1	1.2	1.2	0.4	6.5	1	1	0	0	0
54	0	20	25	86	4	74	127	82	63	7	5	44	14	237	39	7	2	1	8	0	7	4.5	1.2	0.4	22	18	50	52	15	1	85	8.2	223	175	40	9.4	3.1	142	4.4	1.3	1	1	8	7	1	0	0	0	1
59	1	27	19	79	3	76	121	65	62	4	5	42	13	230	32	7	2	1	22	0.1	7.6	4.6	0.4	0.2	20	13	19	76	17	1	94	4.8	218	101	43	9.5	3.7	143	4.4	2.2	1.3	1.2	8	7	2	0	0	0	0
50	0	33	30	104	4	74	138	88	90	7	5	49	14	196	28	5	2	1	8	0.2	6.8	4.5	0.8	0.3	17	28	57	77	14	1	82	6.5	179	129	35	9.5	3.2	141	4.1	1.3	1.3	1.3	0.6	5.5	2	0	0	0	0
50	0	25	28	93	4	79	120	80	76	5	4	43	13	153	46	7	4	1	5	0.1	7	4.5	0.5	0.2	28	44	249	69	13	1	103	4.9	197	155	55	9.2	3.1	143	3.9	1.7	1.2	1.1	5.3	6	1	0	1	0	0
46	0	17	22	76	4	90	113	71	74	6	5	49	13	248	22	7	11	1	9	0.2	6.9	4.4	0.7	0.3	16	16	34	77	9	1	91	4.9	139	147	35	9	3.1	143	4.2	1.3	1.3	1.1	0.8	5.5	1	0	0	0	0
59	0	21	23	83	6	80	112	71	60	7	5	47	13	262	37	9	1	1	2	0	6.6	4.4	0.8	0.3	22	30	23	64	20	1	91	5.9	182	86	61	9	3.2	140	3.9	0.6	1.4	1.2	2.1	7.5	1	0	0	0	0
46	0	18	28	94	6	73	120	80	75	3	5	44	13	194	37	11	4	1	4	0.1	6.8	4.8	0.8	0.3	19	17	20	42	14	1	80	6.3	197	92	45	9.2	3.5	144	4.4	2.3	1.2	0.8	0.4	5.5	1	0	0	0	0
59	0	19	20	84	5	78	133	87	87	5	5	47	13	304	33	7	1	1	6	0	7.4	5	0.3	0.2	17	13	44	91	14	1	101	3.9	274	144	114	9.7	3.4	140	4.7	4.1	0.8	0.8	5.8	5.5	2	0	0	0	0
50	0	26	26	88	4	76	120	82	73	4	5	47	12	243	41	8	1	1	10	0	6.9	4.7	1	0.3	34	53	80	63	22	1	92	7.1	194	125	39	9.4	2.9	142	4.1	0.7	1.2	1	0.7	6	2	0	0	0	0
50	0	23	25	86	4	80	121	65	60	4	5	46	13	202	36	10	4	1	20	0.2	6.8	4.4	1.5	0.5	63	29	24	60	10	1	101	4.7	209	69	54	9.2	2.6	140	4.5	2.9	1.3	0.8	0.6	5.5	2	0	0	0	0
43	0	18	23	76	4	85	134	78	98	7	4	38	14	355	15	8	1	0	70	5.6	7.5	4.2	0.5	0.2	15	18	19	72	9	1	108	4.5	156	75	29	9.2	2.3	140	4	2.1	1.3	1.2	6	5.5	3	0	0	0	0
46	0	24	23	86	6	79	109	63	76	4	5	47	12	266	40	10	4	1	7	0	7.4	4.7	1	0.3	19	15	14	61	14	1	90	5.6	168	105	42	9.5	3.6	142	4.1	1.3	1.2	1.1	2.9	6	2	1	0	0	0
44	0	18	21	71	5	84	123	77	84	3	5	46	14	144	42	9	4	2	8	0	7.4	4.5	0.4	0.2	16	13	25	108	12	1	97	4.8	250	71	73	9.6	3.7	140	4.8	1.4	1.4	1.1	0.6	6.5	1	0	0	0	0
51	0	26	27	87	3	75	123	78	66	5	5	46	12	221	14	10	3	1	8	0.1	7	4.5	1.4	0.5	44	61	67	48	17	1	111	7	221	189	48	9.2	3	140	4.1	0.8	1.4	1.5	0.6	7.5	1	0	0	0	0
52	0	19	23	77	5	81	115	71	58	4	5	44	14	151	45	9	8	1	11	0.1	7.3	4.2	1.7	0.6	18	14	51	81	20	1	102	7.6	172	78	42	9	3.2	141	3.6	0.6	1.3	0.8	0.4	5.5	1	1	0	0	0
53	0	23	23	81	4	78	120	82	84	4	5	44	14	206	34	9	3	1	6	0	6.6	4.5	0.5	0.2	17	13	17	59	11	1	92	4.9	163	108	48	9	2.9	141	3.7	6	1.1	1.2	0.8	6	1	0	0	0	0
50	0	21	25	92	5	78	137	89	74	7	5	48	13	230	32	4	1	0	2	0	7.3	4.8	1.3	0.4	20	20	31	50	10	1	78	6.7	197	109	47	9.4	3.4	143	4.3	1.5	1.5	1	0.4	5	1	0	0	0	0
44	0	17	19	80	6	85	113	72	82	4	5	51	14	217	33	8	2	1	5	0	7.1	4.9	1.1	0.4	20	26	28	94	14	1	105	4.5	184	84	50	9.4	3.3	141	4.6	1.3	1.4	1.2	1.1	5.5	2	0	0	0	0
57	0	28	25	90	5	66	127	72	63	6	5	48	13	182	40	8	3	1	8	0	7	4.2	0.6	0.2	18	25	34	69	20	1	88	7.9	160	122	49	9.7	3	142	5.3	2.3	1.2	0.9	0.8	6	1	0	0	0	0
52	1	27	21	78	3	75	131	84	96	3	4	41	13	152	35	4	1	1	6	0	7.4	4.9	0.7	0.3	21	12	26	63	11	1	101	3	192	61	77	9.4	3.2	142	3.8	3.8	1.4	1.1	8	5.5	2	0	0	0	0
46	0	29	26	97	5	83	120	76	100	6	5	47	13	270	28	8	5	1	10	0.1	7.3	4.8	0.7	0.3	22	38	19	63	18	1	61	9	222	129	35	9.7	3.5	140	4.8	1.6	1.3	1	0.6	5	2	0	1	0	0
47	0	24	24	89	5	83	130	80	76	6	5	48	13	324	30	6	1	1	2	0.1	6.5	4.6	1	0.4	17	22	19	75	12	1	109	3.9	173	113	37	9.2	3.3	142	4.4	0.8	1.2	1	0.4	6	1	0	0	0	0
46	0	12	22	76	5	71	105	63	68	7	5	46	14	206	28	5	4	0	2	0	7.2	4.2	0.8	0.3	15	16	13	50	13	1	113	5.2	154	47	53	9	3.1	140	4.2	0.9	1.1	1.2	1.2	6.5	1	1	0	0	0
46	0	24	24	82	4	76	135	85	73	6	5	46	13	297	40	6	2	1	4	0.1	7.1	4.9	0.8	0.3	28	11	52	63	13	1	101	5.5	210	268	60	9.4	3.4	141	4.1	1.4	1.5	1.2	5.9	6.5	1	0	0	0	0
44	0	20	26	88	5	79	136	89	69	5	5	43	14	167	43	4	3	0	10	0.1	7.2	4.6	1	0.3	17	15	19	68	11	1	99	6.5	194	95	58	9.7	3.1	143	3.8	1.1	1.3	1.2	0.6	6.5	2	0	0	0	0
58	0	23	23	88	3	73	120	80	69	5	5	46	13	201	23	7	7	1	11	0.1	7.4	4.6	0.8	0.3	21	24	26	67	11	1	86	5.2	169	123	46	9.5	2.8	144	4.7	3.7	1.3	1.5	1.8	5	1	0	0	0	0
44	0	30	27	92	6	67	130	80	69	4	5	46	13	236	44	7	1	2	10	0.1	7.1	5	1.1	0.4	21	23	60	51	10	1	104	6.4	228	97	57	9.7	3.8	141	4.5	1.4	1.4	0.7	1.2	5.5	2	0	0	0	0
44	0	28	30	97	4	80	144	92	86	5	5	41	14	187	30	7	2	0	18	0.3	7.2	4.7	0.8	0.3	20	19	57	50	18	1	147	4.3	193	586	42	9.6	3.8	139	4	2.5	1.1	1.1	3.2	5.5	3	0	0	0	0
57	0	28	29	100	4	82	160	91	77	5	5	45	13	175	30	8	1	1	9	0	7	4.6	1.8	0.6	19	19	41	45	14	1	126	5.9	172	128	68	9.2	3.9	139	4.3	0.6	1.8	0.8	1	7.5	3	0	0	0	0
53	0	22	23	84	4	72	118	68	67	5	5	49	13	169	34	8	6	2	3	0	7	4.7	1.1	0.4	17	14	15	33	15	1	93	4.9	194	144	50	9.5	3	141	4.1	2.8	1.3	1.1	0.6	7.5	2	0	0	0	0
48	0	26	27	93	5	81	154	95	90	7	5	48	13	229	35	10	3	1	2	0.1	7.4	4.8	1.2	0.4	45	49	65	61	13	1	80	6.1	245	154	67	9.8	3.6	142	4	2.3	1.4	1.1	6.8	8.5	1	0	0	0	0
59	0	30	27	93	4	78	126	70	51	5	5	48	14	265	37	7	2	1	4	0.1	6.8	4.3	1.1	0.4	31	24	96	60	16	1	99	6.8	191	53	64	9.3	2.9	140	4.5	0.3	1.3	1.3	1.6	5.5	3	0	0	0	0
47	0	18	21	75	4	80	122	77	67	6	5	49	13	336	32	6	2	1	7	0	7.2	4.8	1.8	0.5	33	62	214	88	11	1	104	7	236	173	58	9.4	3.3	141	4.3	2	1.5	1.1	8	5.5	2	0	0	0	0
52	0	24	24	84	4	79	118	74	66	4	5	45	13	248	40	6	2	1	9	0.1	7	4.9	0.8	0.3	50	71	24	92	12	1	99	5.3	211	70	66	9.3	2.9	142	4	1.3	1.3	1.1	0.4	5.5	2	0	0	0	0
48	0	15	19	71	5	93	112	68	76	3	5	43	14	171	42	8	4	1	2	0	6.7	4.4	1.6	0.6	18	14	11	55	20	1	102	4.1	136	42	62	9.1	3.3	141	4.2	2	1.5	0.8	0.8	6	1	0	0	0	0
56	1	32	21	82	3	82	128	72	81	5	5	48	14	257	18	4	0	1	20	0.3	7.9	5.1	0.4	0.2	24	27	17	93	25	1	103	4.8	210	22	52	9.3	4.6	141	4.3	2.5	1.3	1.2	8	5	3	0	0	0	0
56	0	18	23	82	4	74	139	88	69	4	5	45	13	156	47	9	4	1	2	0	6.3	4.3	1.1	0.4	22	24	16	51	13	1	78	5.2	191	76	66	8.8	2.8	142	4	1.8	1.3	0.9	4.5	7.5	2	0	0	0	0
63	0	21	23	85	4	79	120	74	72	7	5	45	13	179	32	7	4	1	2	0	6.8	4.6	0.9	0.3	14	15	15	70	13	1	83	7.8	172	80	47	9.7	3	144	4.2	1.1	1.5	0.8	8	7	1	0	0	1	0
57	0	21	21	79	4	70	125	79	66	5	5	47	12	204	32	7	2	0	3	0.1	6.6	4.4	0.4	0.2	19	23	17	64	11	1	93	4.3	174	72	69	9.1	3.1	142	4.2	1.2	1.3	1.2	1.4	7	1	0	0	0	0
56	0	28	25	90	4	78	114	69	65	5	4	41	13	269	43	7	1	1	17	0.2	7.1	4.8	0.6	0.3	23	22	93	80	17	1	98	6	169	84	61	9.4	3.2	142	4.5	3	1.4	1.1	0.7	7	1	0	1	0	0
43	0	19	24	83	5	79	137	75	69	4	5	43	12	272	39	6	1	0	2	0	7.1	4.7	0.8	0.3	19	20	32	48	11	1	114	4.4	153	103	49	9.3	3.7	140	4.2	2.8	1.3	1.2	3.3	6	1	0	0	0	0
46	1	37	31	97	3	80	124	81	82	9	4	40	13	282	32	6	5	0	15	0.1	7.3	4.4	0.5	0.2	15	11	16	64	11	1	116	4.5	166	101	36	9	3.9	140	4	4.9	1.1	1	0.4	5.5	2	0	0	0	0
50	0	22	26	94	4	77	130	89	79	7	5	42	14	331	32	9	6	1	13	0.1	7	4.7	0.8	0.3	19	33	40	71	17	1	73	7.6	183	107	42	9.1	3.8	141	4	2.3	1.4	1.3	0.4	5.5	1	0	0	0	0
45	1	23	18	72	4	83	108	65	66	7	4	39	13	235	27	7	2	1	19	0.1	7	4.5	0.4	0.2	16	11	19	48	10	1	109	3.8	169	65	70	9	3.3	139	3.9	4.5	1.3	1.1	8	5.5	2	0	0	0	0
42	0	23	29	101	6	82	136	83	75	6	5	44	14	258	38	8	2	0	8	0.1	7.6	4.6	0.7	0.3	19	23	44	55	12	1	102	6.9	196	161	43	9.4	2.7	140	4.2	2.7	1.5	1.5	4.1	8	1	0	0	0	0
50	0	22	23	82	4	72	118	70	84	5	5	44	13	306	48	8	3	1	5	0	7.3	4.7	0.5	0.2	38	38	69	67	10	1	99	7.4	211	132	55	9.6	3.1	141	4.7	1.8	1.2	1	4.3	5.5	1	0	0	0	0
56	0	22	25	86	4	74	136	86	58	6	5	43	13	268	25	6	8	1	5	0.1	6.9	4.4	1	0.4	23	16	32	62	18	1	85	6.5	153	104	58	9.3	2.5	141	4.2	1.7	1.1	1.3	3.3	6	2	0	0	0	0
50	0	26	25	85	5	81	130	80	77	4	5	45	13	250	34	6	5	0	5	0	6.6	4.7	0.7	0.3	14	17	14	49	15	1	68	6	187	107	52	9	3	142	4.3	3.1	1.5	0.9	2.9	5	1	1	0	0	0
43	1	25	21	72	3	86	126	86	91	3	4	38	13	253	35	6	1	1	14	0.1	7.1	4.7	1.4	0.5	19	8	12	43	11	1	98	4.5	170	65	76	9.2	3.4	142	3.9	2.3	1.6	1	5.3	7	1	0	0	0	0
46	0	26	24	89	4	77	117	83	94	3	5	49	13	205	32	9	3	2	19	0	7.4	4.8	1.1	0.4	24	18	19	81	10	1	108	6.1	127	51	55	9.7	3	141	5	4.7	1.3	1	0.4	5	2	0	0	0	0
38	0	28	35	110	5	82	142	88	77	5	4	41	13	235	38	7	5	1	12	0	7.2	4.7	0.5	0.2	47	83	102	30	13	1	91	7.9	252	404	41	9.8	3.6	139	4.2	10.4	1.1	1	0.4	5	1	0	1	0	0
52	1	33	26	89	4	80	130	80	88	5	4	39	13	242	23	6	2	0	26	0.3	7.4	4.7	0.5	0.2	29	23	29	88	12	1	89	3.6	182	60	54	9.4	3.5	145	3.8	2.1	1.1	1.4	2.3	5.5	2	0	0	0	0
47	0	24	24	81	6	81	127	70	62	5	5	46	14	274	32	7	2	1	3	0	7.2	4.9	1.4	0.5	27	20	24	80	17	1	85	5.7	189	45	58	9.3	3.6	144	5.3	1.3	1.2	1	4.5	5.5	1	0	0	0	0
61	0	23	26	90	4	78	126	81	71	4	5	46	13	228	44	6	1	1	7	0.1	7	4.7	1.8	0.6	19	17	20	57	14	1	90	5.8	167	59	73	9.6	3.7	143	4.2	1.9	1.3	1.4	1.9	5.5	2	0	0	0	0
54	0	19	26	89	5	77	123	65	69	7	4	41	13	256	55	8	1	0	19	0	7.1	4.3	1.4	0.4	19	12	21	49	13	1	84	4.2	181	77	58	9.2	3	141	4	4.5	1	1	4.3	6	1	0	0	0	0
58	1	31	23	80	3	74	115	66	76	4	4	36	13	267	33	6	6	1	4	0.1	6.7	4.1	0.5	0.2	19	16	11	68	11	1	71	4.1	192	122	57	8.7	3.5	143	4.3	2.8	1.2	1.2	0.4	6.5	1	0	0	0	0
43	0	27	26	91	4	86	126	72	64	4	5	46	13	234	37	8	2	1	2	0	7.2	4.4	1.3	0.3	28	16	20	58	8	1	98	5.6	171	132	39	8.9	3.1	142	4.2	2.6	1.5	0.8	7.7	5	1	0	0	0	0
49	0	25	28	96	5	79	150	100	82	7	5	44	13	244	35	7	1	1	2	0	7.1	4.9	0.7	0.2	22	22	27	60	16	1	85	7.1	246	140	54	9.2	3.2	141	3.7	10.6	1.2	1	1.6	5.5	1	0	0	0	0
43	1	37	27	85	4	88	138	93	110	8	5	43	14	344	16	7	1	0	41	0.1	8.6	5.4	0.4	0.2	26	29	23	72	11	1	107	4	292	62	84	9.7	3.2	137	4.8	3.8	1.1	0.9	1	5	4	1	0	0	0
40	0	26	26	88	5	73	120	80	71	6	5	46	14	214	21	8	3	1	19	0.1	7.1	4.3	1.7	0.5	24	16	42	58	9	1	105	3.6	184	75	72	9.1	3.1	142	4.2	8.8	1.1	1.3	0.5	5.5	2	0	0	0	0
56	1	32	25	88	3	82	104	66	66	5	4	39	13	225	28	7	2	1	19	0.1	7.2	4.8	0.5	0.2	23	22	14	84	17	0	143	4.1	252	151	48	9.4	3.7	140	4.1	2.4	1.2	1.1	7.1	6.5	1	0	0	0	0
48	0	27	25	91	5	74	130	90	94	5	5	44	13	326	46	7	4	1	10	0	7.4	4.8	1.1	0.4	21	21	17	62	13	1	111	7	229	93	53	9.5	2.8	138	4.1	1	1.8	1.2	0.4	5.5	1	0	0	0	0
44	1	25	20	73	3	83	115	75	97	6	5	43	13	282	31	6	1	1	5	0	7.2	4.5	0.6	0.2	21	19	17	42	7	1	96	4	206	100	83	9.8	3.4	139	4	3.6	1.2	1.1	5.7	6.5	2	0	0	0	0
47	0	23	23	87	4	80	126	75	73	5	5	42	14	191	41	7	2	0	2	0.1	7.1	4.6	0.8	0.3	19	16	36	39	13	1	115	4.9	181	156	43	9.2	3.4	148	4.2	2.2	1.1	1.2	4.4	6	2	0	0	0	0
53	0	21	21	84	5	69	131	81	62	5	5	48	13	218	31	9	3	1	5	0	6.8	4.5	1.6	0.6	36	38	41	108	13	1	96	5.6	164	97	55	9.5	3.9	141	4.4	2.4	1.3	1.2	0.5	5.5	2	0	0	0	0
55	0	23	23	83	5	77	122	79	68	4	6	48	13	186	44	7	0	1	6	0.1	6.7	4.6	0.7	0.3	13	14	20	65	13	1	93	4.6	154	93	52	8.9	2.7	143	4.2	1.8	1.5	1.4	6.2	7.5	2	0	0	0	0
50	0	24	24	86	5	81	123	77	68	4	5	45	14	226	45	7	2	1	3	0	7	4.7	0.9	0.3	23	17	27	65	15	1	92	5.8	182	41	61	9.2	2.8	141	4.3	0.8	1.5	1.1	0.8	5.5	2	0	0	0	0
50	0	17	24	78	5	68	118	65	63	5	4	44	13	230	40	7	1	1	6	0	6.6	4.6	1	0.4	17	18	20	53	21	1	107	4.5	179	127	54	9.2	4	142	4.3	0.8	1.5	1	6	6	1	0	0	0	0
50	0	21	22	83	5	78	138	89	85	5	5	46	13	225	32	4	1	1	2	0	7.3	4.9	0.9	0.3	22	32	22	69	10	1	109	4	180	174	59	9	3.1	140	3.7	0.9	1.3	1	1.6	7	1	0	0	0	0
55	1	23	18	68	3	96	134	86	71	7	4	36	13	277	20	5	2	4	17	0.1	6.9	4.6	0.7	0.3	19	13	17	102	11	1	102	4	172	85	76	9.3	3.8	141	4.2	6.7	0.9	1.4	0.5	5.5	1	0	0	0	0
50	0	23	21	82	5	84	115	67	70	5	5	49	13	132	22	6	3	1	11	0.1	7.6	5.2	1.4	0.5	24	27	29	69	13	1	85	4.6	196	89	81	10	3.1	141	4	0.7	1.6	1.2	6.7	5	1	0	0	0	0
42	1	23	21	76	4	83	113	73	77	4	4	31	18	235	23	11	2	1	18	0	7.1	4.5	0.7	0.2	19	16	20	31	10	1	117	2.6	194	110	71	8.9	3.4	140	4.1	9.8	1.1	1	0.9	5.5	2	0	0	0	0
51	1	37	29	103	3	65	148	112	78	6	5	45	13	265	39	8	4	1	5	0.1	6.8	4.6	1	0.3	18	14	17	57	17	1	119	4.4	232	134	70	9	3.4	140	4.9	3.7	1.2	0.8	1.1	6	1	0	0	0	0
44	0	20	24	88	5	82	129	72	67	3	5	47	12	221	41	9	3	1	2	0	6.7	4.4	1.7	0.6	12	15	11	58	13	1	105	3.2	166	52	79	9.1	3.2	140	4.4	1.2	1.5	1	0.7	6	2	0	0	0	0
57	0	28	26	97	4	78	120	78	57	5	5	44	13	251	46	8	1	0	15	0.3	7.4	4.9	0.9	0.3	23	16	29	68	23	1	84	6.4	179	56	49	9.3	3.1	140	4	4.4	1.7	1.3	0.6	6	3	0	0	0	0
50	0	21	24	87	5	74	151	99	103	7	5	45	14	280	27	5	0	1	10	0.2	6.7	4.4	0.4	0.2	22	37	45	78	13	1	92	6	192	265	31	9.5	2.2	143	4.3	1.5	1.4	1.1	1.1	7.5	2	0	0	0	0
46	0	23	22	91	5	80	129	85	83	6	5	47	14	265	38	6	1	0	13	0.1	7.4	4.8	1.2	0.5	55	172	525	97	12	1	106	8.3	210	128	36	9.3	3.2	139	4.1	1.5	1.5	1.3	0.4	6	1	0	0	0	0
52	1	28	22	77	3	82	122	68	69	5	4	38	13	209	31	7	2	1	8	0	6.8	4.4	0.6	0.3	16	14	12	67	13	1	100	3	160	48	69	8.8	3.2	147	4	2	1.6	1	1.1	5.5	2	0	0	0	0
44	0	22	26	97	5	67	135	74	72	5	5	47	13	265	34	10	2	0	2	0.1	6.7	4.5	1	0.4	14	17	21	64	12	1	99	5.7	150	88	58	9	3.1	140	3.8	0.3	1.5	1.1	0.7	5	2	1	0	0	0
46	0	18	22	80	5	73	127	78	87	6	5	46	15	187	28	7	3	1	2	0	7.2	4.5	0.8	0.3	16	11	18	51	22	1	85	6.4	184	57	45	9.3	3	146	3.9	1	1.3	0.9	1.2	5.5	2	1	0	0	0
49	1	25	20	70	3	78	114	65	59	4	4	39	13	223	36	9	5	2	2	0	6.7	4.5	0.8	0.3	16	8	11	56	12	1	105	5.8	185	42	94	8.9	3.7	140	3.8	1.1	1.3	1	0.4	5.5	1	0	0	0	0
58	0	22	23	85	4	76	109	58	72	3	5	44	13	200	44	6	6	1	2	0	6.8	4.5	0.9	0.3	20	19	31	70	11	1	74	4.9	210	37	92	9.1	3.1	140	4.5	7.1	1.5	1.1	1	5.5	2	0	0	0	0
44	1	29	23	77	3	83	112	65	78	6	5	39	15	270	36	8	2	1	35	0.2	7.1	4.3	0.3	0.1	16	13	15	56	11	1	106	4.6	205	113	60	9.1	3.4	143	4	1.3	1.2	1	0.9	5.5	2	0	0	0	0
62	1	38	30	95	2	72	127	74	60	5	4	41	13	179	39	7	5	1	10	0	6.8	4.6	0.7	0.3	17	23	38	67	14	1	95	4	170	100	56	9.3	3.5	144	4.1	2.5	1.4	1.2	0.4	7	2	0	0	0	1
53	1	34	26	84	3	85	113	79	69	4	4	39	13	242	29	9	2	1	21	0	6.8	4.3	1.6	0.5	18	19	13	61	14	1	102	4.1	234	83	76	8.9	3.6	143	3.7	2.3	1.3	1	0.6	7	1	0	0	0	0
52	0	27	27	95	5	71	116	77	80	8	4	44	13	236	26	4	1	0	10	0.5	6.8	4.6	2	0.6	15	25	74	55	11	1	99	3.8	176	183	36	9.2	3.7	139	3.9	1.4	1.1	1	4.2	6	3	0	0	0	0
64	0	21	21	74	3	79	109	76	81	7	5	45	13	236	29	7	1	0	12	0.1	7.4	4.4	2.2	0.6	30	27	34	53	13	1	69	7.6	230	80	66	9.5	3	143	4.5	6.5	1.2	0.8	1.6	5.5	1	0	0	0	0
58	0	31	25	90	4	74	139	86	70	4	5	48	13	210	36	11	3	1	7	0	7.2	4.5	0.5	0.2	13	11	26	81	12	1	103	4.9	243	149	59	9.3	2.9	142	4.2	2.1	1	1.3	0.6	6.5	1	1	0	0	0
48	0	23	24	86	6	75	125	74	63	8	5	43	13	258	28	6	3	1	23	0.4	7.4	4.5	0.8	0.2	20	16	38	98	13	1	109	4.9	230	74	49	9.3	3.4	139	4	1	1.3	1	0.9	5.5	1	0	0	0	0
50	0	26	22	83	5	70	124	73	76	5	5	42	13	195	38	6	11	1	2	0	7.1	4.9	0.9	0.3	22	23	20	58	16	1	97	5.7	213	117	43	9.7	2.9	144	4.1	6.6	1.2	0.9	0.4	5.5	2	0	0	0	0
53	0	21	22	83	4	73	97	62	61	5	5	47	13	272	32	6	3	1	2	0	7.1	4.7	1.2	0.4	25	32	28	69	12	1	77	2.9	161	62	51	9.7	3.3	145	4.7	1.2	1.4	1.3	5	5.5	1	0	0	0	0
44	0	23	24	85	4	89	120	84	95	6	5	46	13	241	25	6	3	1	9	0	7	4.6	0.8	0.3	22	19	16	71	16	1	106	5.3	198	117	37	9	2.7	142	3.9	4.2	1.4	1	0.4	6	2	0	0	0	0
44	0	28	28	93	5	78	123	86	77	6	5	44	13	215	35	8	4	1	6	0.3	6.5	4.3	0.5	0.2	19	19	25	79	8	1	109	5	202	225	49	9.2	2.1	140	4.9	0.4	1.3	1.3	4.1	6	1	0	0	0	0
49	0	30	27	96	5	83	138	88	70	4	5	47	14	216	40	7	7	1	19	0.3	6.9	4.2	0.6	0.2	27	16	33	58	9	1	106	6.1	244	109	41	8.7	4	142	4.1	2.4	1.5	1.3	2.5	6.5	1	0	0	0	0
44	0	28	26	89	6	83	130	85	89	5	5	49	14	201	39	7	1	1	7	0.1	7.2	4.6	0.7	0.3	21	15	21	63	16	1	113	5.5	192	100	47	9	2.8	139	4.2	3.9	1.4	1.5	8	6	2	1	0	0	0
42	0	27	27	92	5	88	130	85	67	3	4	41	13	157	35	7	3	1	4	0.1	6.8	4.5	0.9	0.3	20	17	19	42	18	1	107	6.5	162	216	36	9	3.1	141	3.7	5.5	1.4	1.4	0.5	6	1	0	0	0	0
43	1	34	27	92	3	78	140	87	70	4	4	40	13	248	35	5	1	0	6	0	7	4.5	0.7	0.3	9	5	9	34	13	1	107	2.4	238	58	72	9	3.3	139	3.6	1.3	1.3	0.9	8	6.5	1	1	0	0	0
43	0	16	22	79	4	71	123	58	67	7	5	48	13	232	29	8	4	1	2	0.3	6.4	4.8	1.2	0.4	15	12	30	77	9	1	108	5.5	182	150	34	9.1	2.9	140	4.3	1.1	1.3	1.5	0.7	5.5	2	0	0	0	0
49	0	12	19	71	5	77	103	65	60	6	5	46	13	177	38	8	6	1	2	0.1	6.5	4.4	1	0.3	22	16	35	51	14	1	108	5.6	164	97	66	9.1	3.4	141	4.3	1.1	1.4	1.2	0.5	6	2	0	0	0	0
44	0	24	24	88	5	78	139	89	75	8	5	49	13	232	26	6	7	1	3	0.1	7	4.6	0.6	0.2	14	15	27	69	10	1	93	5.4	203	291	34	9.3	3.3	143	4.3	3.5	1	1.2	2.9	6	1	0	0	0	0
56	0	10	18	70	4	82	150	100	93	6	5	45	14	212	18	5	1	1	7	0	7	4.6	0.6	0.3	28	18	34	82	10	1	100	4.3	181	154	69	9.1	2.9	145	4.3	0.8	1.4	1.1	0.4	5.5	2	0	0	0	0
44	0	23	22	77	5	86	127	70	85	6	5	45	13	238	28	4	4	1	6	0	7.3	4.7	1.5	0.5	27	38	63	54	15	1	105	6.4	237	72	53	9.7	3.9	139	4.4	0.5	1.5	1	0.8	5.5	2	0	0	0	0
52	1	26	21	78	3	79	113	73	73	5	4	35	13	209	29	8	2	1	34	0	6.9	4.4	0.4	0.2	19	13	8	39	15	1	77	4.9	187	42	81	9.1	4.3	139	3.9	2.9	1	1.4	3.3	5.5	1	0	0	0	0
51	0	19	24	85	5	79	118	66	70	5	5	47	14	271	34	6	3	1	3	0	6.5	4.7	0.9	0.3	25	25	19	73	10	1	97	5.2	198	259	36	9.1	2.4	141	4.3	1.5	1.4	0.9	0.5	7.5	1	0	0	0	0
42	0	31	29	94	4	82	123	79	61	6	4	42	13	236	31	9	4	1	5	0.1	7.1	4.7	1	0.4	37	66	106	58	10	1	102	6.2	177	146	49	9.3	3.2	140	4.2	1.2	1.2	1.2	1.2	5.5	2	0	0	0	0
60	1	35	26	84	2	76	124	60	65	5	5	42	14	244	18	6	2	1	13	0.1	6.8	4.5	0.9	0.3	19	19	25	113	16	1	98	4.6	198	135	54	9.3	4.6	143	4.2	3.5	1.2	1.2	0.4	5.5	1	0	0	0	0
45	0	22	22	81	5	85	129	72	74	4	5	43	13	233	42	7	4	0	21	0.2	7.7	4.9	0.4	0.2	31	42	65	96	11	1	106	5.7	172	134	48	9.6	2.7	142	4.8	1	1.2	0.9	1.2	5.5	1	0	0	0	0
44	0	33	36	114	4	71	120	80	65	7	5	44	13	244	43	4	2	0	12	0.3	7.6	5	0.8	0.3	28	26	86	74	13	1	138	7.3	209	84	46	9.5	3.6	141	4.6	2.1	1	1.2	5.6	5.5	2	0	0	0	0
64	0	27	25	92	4	82	110	70	66	4	5	46	13	114	53	7	3	0	9	0.1	7	4.4	0.5	0.2	26	47	36	58	19	1	93	5.9	151	148	36	8.9	3.1	142	4	4.5	1	1.2	0.6	5.5	2	1	0	0	1
44	0	25	25	91	5	78	125	80	55	6	5	49	14	280	34	7	7	1	6	0.1	6.7	4.6	1.2	0.4	20	26	51	58	10	1	106	7.4	190	201	48	9.7	3.7	140	4.3	1	1.5	1.3	2.6	6	2	0	0	0	0
40	1	27	23	78	3	84	113	74	79	4	5	43	14	200	31	5	1	1	5	0	7.6	4.5	0.9	0.4	19	12	21	45	15	1	84	4.9	187	77	71	9.3	3.3	139	4	2.3	1.1	0.8	8	6	1	0	0	0	0
46	0	26	25	86	5	77	134	80	91	5	6	51	13	261	29	6	2	1	6	0.1	7.8	5.2	1	0.4	66	97	57	65	24	1	104	5.5	292	52	50	9.6	3.5	141	4.4	0.7	1.4	1.2	0.5	5.5	2	0	0	0	0
49	0	27	27	94	5	69	117	74	82	5	5	47	13	254	24	9	3	1	10	0.2	7.2	4.9	1	0.4	30	44	65	49	20	1	78	7.3	199	265	37	9.3	4	143	4.5	1.7	1.4	1	4.9	5.5	2	0	1	0	0
56	1	33	23	83	3	84	103	72	71	4	4	35	13	227	32	8	3	1	32	0	7.3	4.5	0.4	0.1	28	33	101	96	17	1	92	4.4	281	77	73	9.5	3.8	138	4.3	2.2	1.2	0.9	8	5.5	1	1	0	0	0
51	1	31	23	81	3	80	102	63	61	5	4	40	13	229	36	10	2	1	22	0	7.1	4.6	0.7	0.3	27	49	18	58	17	1	83	3.2	235	109	91	9.4	4.6	143	4.1	2.2	1.3	1.3	0.6	6	1	0	0	0	0
56	0	26	24	89	4	82	128	81	94	5	5	49	13	312	37	7	1	1	7	0.1	7.4	4.9	0.9	0.3	20	17	51	78	12	1	77	5.9	191	77	52	9.6	3.2	142	4.1	1.3	1.4	1.1	5.9	5	1	0	0	0	0
54	0	25	25	82	4	86	120	80	69	6	5	46	13	215	28	8	1	0	5	0	7.1	4.6	0.9	0.3	19	21	16	60	13	1	101	6	253	72	61	9.1	2.8	142	3.9	1.8	1.4	1	2.4	7.5	2	0	0	0	0
50	0	20	22	79	6	84	131	72	58	6	4	43	13	199	31	7	1	1	7	0	7.2	4.9	0.8	0.3	21	14	14	81	17	1	87	6.5	177	54	79	9.4	3.1	141	5.1	0.1	1.3	1.2	0.5	6.5	1	0	0	0	0
48	0	24	26	88	5	85	121	80	75	5	4	42	13	251	46	6	3	1	7	0	7.1	4.6	1.1	0.4	15	13	14	60	16	1	97	6.9	217	109	48	9	3.3	142	3.5	2.4	1.4	1	5	6	1	0	0	0	0
51	0	19	22	78	3	77	104	70	39	4	5	47	14	205	31	6	2	1	17	0.2	6.8	4.3	0.7	0.3	43	33	22	50	14	1	80	5.2	194	42	63	8.7	3.4	139	4.2	2.8	1.4	0.7	8	5	1	0	0	0	0
58	0	15	22	82	4	80	118	67	69	4	5	43	13	163	41	7	1	1	5	0.1	7.2	4.2	0.8	0.3	22	17	18	74	19	1	96	5.4	162	37	61	9.2	2.8	142	4	1.4	1.4	1.2	2.4	6	2	0	0	0	0
46	0	22	21	78	5	79	122	78	93	5	5	45	13	248	35	5	8	1	13	0.1	7.5	4.6	0.8	0.3	22	29	34	88	13	1	99	6.3	208	99	53	9	2.5	139	3.9	1.4	1.2	1.1	6.7	5.5	2	0	0	0	0
57	0	29	26	89	4	79	130	85	75	6	5	46	15	141	34	5	2	1	8	0.1	6.9	4.6	0.7	0.3	13	12	24	65	12	1	88	6.9	191	80	39	9.1	2.6	141	4.5	1.4	1.2	1.2	8	7.5	2	0	0	0	0
48	0	29	27	91	4	78	130	90	72	7	5	46	14	299	33	8	6	1	9	0.1	7.7	5	0.7	0.3	24	13	47	54	17	1	88	9	246	93	53	9.5	3.4	141	4	2.6	1.4	1.4	8	5.5	2	1	0	0	0
46	0	18	21	80	5	72	120	80	92	5	6	50	14	263	30	5	2	1	3	0	6.8	4.6	1.2	0.5	10	11	11	34	13	1	87	4.5	221	98	62	9.1	2.6	140	4.4	2.8	1.8	1.1	0.4	8	1	1	0	0	0
46	0	27	27	85	4	84	133	88	68	4	5	48	13	244	32	7	3	1	4	0	7.7	4.8	1.3	0.4	36	54	75	55	10	1	67	5.9	208	120	51	9.5	3.6	141	4.9	1.5	1.2	0.7	0.4	6	1	0	0	0	0
46	0	31	26	92	4	74	110	76	80	6	5	47	13	249	38	7	1	0	15	0.2	7.1	4.7	0.6	0.3	18	28	21	96	10	1	111	3.7	265	210	44	9.6	2.9	138	4.2	0.6	1.4	1	0.5	5.5	2	1	0	0	0
52	1	26	19	72	3	85	133	67	76	8	4	42	12	288	33	5	1	1	20	0	7.5	4.6	0.7	0.2	25	17	14	72	12	1	97	4.5	169	170	43	9.4	3.5	141	3.9	2.7	1.7	0.7	8	5.5	1	0	0	0	0
35	0	24	24	82	5	84	114	76	57	4	5	48	14	271	39	8	2	1	6	0	7.8	4.9	1.1	0.4	21	24	30	74	11	1	109	6.4	209	61	81	9.9	3	143	4.8	2.5	1.5	0.9	5.3	5.5	1	0	0	0	0
43	0	30	27	92	5	76	125	80	73	4	5	45	13	227	35	15	7	1	14	1.1	7.3	4.6	0.4	0.2	18	18	18	78	12	1	104	6.2	152	65	44	8.9	3	143	4.5	2.6	1.4	1	8	5.5	2	0	0	0	0
56	0	18	22	81	4	71	127	80	82	5	5	40	13	329	27	5	0	0	8	0.1	6.9	5	0.4	0.2	18	19	15	80	18	1	100	5.9	185	103	53	9.5	3.3	142	4.1	0.8	1.4	1.1	0.6	7.5	1	0	0	0	0
50	0	26	24	87	4	84	129	86	82	6	5	45	13	270	35	6	1	0	19	0	7.8	4.8	1.1	0.4	27	31	32	82	10	1	106	4.9	182	146	64	9.1	3.4	138	4.2	2.2	1.3	0.9	0.4	5.5	2	1	1	0	1
56	0	22	22	82	4	75	125	73	53	5	4	43	13	288	45	4	1	1	7	0	6.8	4.1	0.6	0.3	21	20	20	42	18	1	98	3.8	173	47	53	9.1	3.1	142	3.9	2.9	1.1	1.1	0.5	6.5	2	0	0	0	0
47	0	32	31	102	5	77	125	80	64	7	5	46	12	284	20	8	3	0	13	0.1	6.5	4.1	0.7	0.3	26	42	44	77	9	1	104	6.4	177	239	32	9	3	142	4.3	0	1.9	1.6	0.5	5.5	2	0	0	0	0
49	1	29	22	87	3	83	113	78	68	5	4	39	13	267	26	4	6	0	11	0	7.2	4.4	0.5	0.2	19	15	20	76	16	1	87	3.3	194	79	55	8.9	3	141	4	2.7	1.1	1.1	8	5.5	1	0	0	0	0
45	0	24	24	85	4	80	103	64	73	4	5	48	13	208	35	9	1	0	4	0.3	7.5	4.7	0.6	0.2	30	31	18	77	15	1	70	7.6	173	97	34	9.2	3.4	143	3.8	1.7	1.1	0.9	0.9	5.5	1	1	0	0	0
56	0	24	25	93	5	71	130	84	77	4	5	45	13	200	45	8	2	1	6	0	7	4.7	0.8	0.3	24	26	108	68	13	1	118	4.7	218	157	57	9.5	2.6	140	3.8	2.4	1	0.9	0.5	5.5	1	0	0	0	0
45	0	22	23	76	4	90	123	82	87	5	5	46	13	253	33	8	3	1	6	0	7.8	5.1	1.8	0.5	24	29	17	59	11	1	92	7.7	202	65	40	9.6	3.3	140	4.1	1	1.6	0.8	8	5.5	1	0	0	0	0
64	1	30	23	80	3	73	99	66	60	3	4	35	13	157	54	9	1	1	31	0.1	7.2	4.1	0.6	0.2	24	21	28	49	13	1	69	4.2	146	69	54	9.2	3.5	140	4.1	3.4	1.1	1	0.8	6	1	1	0	0	0
51	1	28	24	80	4	80	105	64	58	4	4	36	13	214	38	9	2	1	7	0	6.5	4.3	0.5	0.2	13	12	10	39	23	1	93	4.8	206	66	49	8.8	3.4	140	3.9	1.5	1.3	0.9	8	5.5	1	0	0	0	0
57	0	21	22	83	4	87	122	78	99	5	4	40	13	197	21	7	1	1	9	0	6.8	4.6	1	0.4	18	15	9	51	11	1	101	3.2	161	44	84	9	3	142	4.4	1.5	1.1	0.9	0.7	5.5	1	0	0	0	0
44	0	32	35	107	5	74	128	76	76	7	5	45	13	245	35	7	5	1	3	0.1	6.5	4.5	2.8	0.8	31	55	77	59	12	1	186	5.8	194	201	39	9.2	3.6	138	4	0.9	1.5	1	0.4	5.5	1	0	0	0	0
46	0	19	25	85	5	80	128	77	64	6	5	44	14	263	40	7	2	0	8	0.1	6.9	4.5	1.3	0.3	21	13	27	68	8	1	110	4.5	222	292	42	9.2	3.2	140	3.8	0.4	1.3	1.2	0.4	6	2	0	0	0	0
44	0	32	30	95	5	86	130	85	78	7	5	46	12	163	28	8	1	0	4	0.1	7.1	4.6	1.2	0.4	25	24	36	42	12	1	106	7.3	170	164	32	9.9	2.8	142	4.1	2.6	1.1	1.1	0.4	6.5	1	0	0	0	0
49	0	31	29	99	4	81	133	80	84	6	6	49	13	191	37	8	1	1	2	0.2	7	4.9	0.9	0.4	96	142	76	86	16	1	95	5.2	188	178	46	9.2	3	139	4.1	2.8	1.4	1.3	3.9	5	2	0	0	1	0
49	0	22	25	84	5	80	110	70	59	6	6	50	14	273	30	7	2	1	4	0	7	4.6	1.1	0.4	23	21	27	66	16	1	90	8.4	243	72	81	9.4	2.9	141	4.3	1	1.6	1.2	0.5	5.5	2	0	0	0	0
59	0	21	22	84	5	73	130	77	69	4	5	45	14	205	38	6	2	0	2	0.1	7	4.5	1.1	0.4	17	19	19	61	15	1	81	5.8	184	98	45	9.4	2.2	140	3.9	1.9	1.2	0.9	6.7	5.5	2	0	0	0	0
53	1	24	18	80	3	92	130	94	96	4	5	43	14	237	28	4	1	0	17	0	7.7	5	1	0.4	24	18	17	68	9	1	69	4.3	169	64	89	9.6	4.2	143	3.8	1.2	1.3	1	0.4	5.5	2	0	0	0	0
42	0	25	28	84	5	86	134	79	69	9	5	46	13	231	21	6	2	1	29	0.8	7.5	4.9	0.7	0.3	35	74	58	87	12	1	104	5.7	205	162	37	9.4	3.5	140	4.2	1.1	1.2	1.1	8	5.5	2	0	0	0	0
47	0	22	23	85	4	77	120	80	72	4	5	47	13	252	51	7	3	1	2	0	7	4.7	0.7	0.2	24	31	31	49	12	1	94	5.9	192	334	39	9.5	2.9	142	3.8	2.7	1	1	0.4	5.5	1	0	0	0	0
46	0	26	24	85	6	72	120	81	67	6	5	50	14	255	37	8	3	1	3	0.1	7.1	4.9	0.9	0.3	25	24	24	65	14	1	84	6.5	212	94	63	9.8	3.6	140	4.5	2.8	1.5	1.2	0.6	5.5	1	0	0	0	0
44	0	12	22	74	4	78	116	75	73	4	5	46	14	155	32	8	3	1	4	0	6.8	4.5	1	0.4	24	18	25	38	11	1	113	5.1	189	159	67	9.5	3.7	142	4.3	2.8	1.5	1	8	7.5	1	0	0	0	0
45	0	28	27	93	5	83	145	91	75	7	5	45	13	283	31	5	1	1	2	0	7.1	4.8	1.3	0.4	15	20	25	78	14	1	88	6.4	150	102	53	9.5	3.4	141	4.2	2.2	1.3	1.2	0.5	6.5	2	0	0	0	0
59	0	20	22	84	4	67	133	82	78	5	5	48	13	180	31	7	1	0	10	0.1	7.1	4.7	0.8	0.3	33	41	30	78	11	1	95	2.8	228	415	32	9.2	2.9	139	4.4	1.2	1.3	1.2	4.3	5.5	1	0	0	0	0
41	0	20	21	78	4	87	126	79	88	6	5	43	13	244	32	8	1	1	18	0	7.7	4.8	0.5	0.2	25	21	26	57	17	1	107	6.8	220	279	40	9.4	3.6	141	4.4	1.3	1.9	0.9	0.8	5.5	2	0	0	0	0
50	0	25	26	90	5	81	129	71	69	5	5	47	14	308	28	8	4	0	15	0	7.1	4.7	1.3	0.4	15	13	20	54	12	1	77	3.8	158	175	28	9.5	3.4	139	4.3	1	1.3	0.9	0.4	5.5	1	0	0	0	0
59	0	22	25	83	4	77	125	80	69	6	5	42	13	228	28	8	3	1	2	0	6.8	4.4	1.4	0.5	24	22	32	55	21	1	79	5.3	153	99	66	9.1	3.1	139	4.2	2.9	1.1	1	0.6	6	2	0	0	0	0
51	0	20	22	78	3	84	138	89	133	8	5	42	13	205	38	9	3	0	18	0.1	7	4.2	2	0.6	21	24	13	85	17	1	96	4.9	116	50	41	9.6	2.3	143	3.7	0	4.1	3.1	0.5	7	2	0	0	0	0
44	0	18	27	96	5	74	140	90	67	6	5	44	13	241	25	6	2	0	2	0	6.3	4.3	0.6	0.2	21	32	63	47	14	1	105	6.5	174	368	36	9	3.5	140	4.3	0.8	1.2	1.4	1.8	6	1	0	0	0	0
46	1	31	24	85	4	80	123	79	84	8	5	42	13	323	33	5	2	1	23	0.3	7.3	4.5	0.7	0.2	18	13	19	83	12	1	147	5.4	167	227	31	9.6	3.6	137	3.9	1.5	1.1	1.1	8	5.5	1	0	0	0	0
46	0	27	25	83	5	74	131	79	68	4	5	47	13	243	47	8	3	1	15	0.1	7.2	4.5	1	0.4	28	31	70	55	9	1	101	3.3	182	109	55	9.2	3	142	4	4.9	0.9	1	6.7	6	2	0	0	0	0
43	0	25	25	87	4	84	123	79	62	5	5	48	13	235	29	7	1	0	3	0.1	6.5	4.4	1	0.4	15	20	19	51	18	1	101	5.6	190	117	49	9.3	3	140	4.2	1.1	1.2	1.1	2.7	6.5	1	0	0	0	0
46	0	22	24	87	4	88	127	62	77	6	6	48	13	302	31	6	1	1	4	0	6.6	4.8	1.2	0.4	20	24	19	77	13	1	79	6.8	165	115	43	9.4	3.4	142	4.1	2.5	1.6	0.9	0.4	5.5	2	0	0	0	0
46	0	30	26	90	5	82	130	89	71	8	5	44	13	307	41	8	3	1	2	0	6.5	4.4	0.5	0.2	31	80	40	56	18	1	113	7.3	202	81	65	9.2	4	141	4.3	6	1.3	0.9	8	6.5	1	0	0	0	0
46	0	27	24	90	5	79	113	69	63	7	5	44	13	261	36	8	3	1	17	0.2	7	4.8	1.4	0.4	16	27	38	70	17	1	104	8.4	191	145	39	9.2	3.6	143	4.1	1.6	1.2	1.1	2.6	5	1	0	0	0	0
46	0	24	24	88	6	73	114	75	70	7	4	43	13	236	27	6	6	1	2	0	6.9	4.5	0.3	0.1	14	14	22	58	13	1	109	6.3	121	93	44	9	3.2	142	4.5	0.8	1.3	0.9	5.6	5.5	1	1	0	0	0
59	0	19	21	81	4	78	131	81	77	6	5	46	13	288	31	8	6	1	5	0.1	6.9	4.5	0.8	0.3	15	12	15	83	9	1	97	5.7	206	240	41	9.4	3.3	141	4.2	0.8	1.2	1	0.7	7.5	1	0	0	0	0
59	0	21	22	81	4	71	118	76	52	6	4	44	13	272	38	8	6	0	13	0.4	6.8	4.4	0.6	0.3	24	19	60	85	16	1	97	5.5	228	123	56	9.3	3.1	142	4.1	3.2	1.1	1.2	1.1	5.5	1	0	0	0	0
59	0	22	23	84	4	70	124	74	76	8	5	43	13	264	44	6	12	1	15	0.1	6.6	4.2	0.5	0.2	26	33	131	80	10	1	100	6.2	256	290	38	9.6	3.2	140	4.4	1.7	1.3	1	4.1	5.5	1	0	0	0	0
44	0	30	29	100	5	80	120	82	69	6	5	47	13	233	33	9	2	1	9	0	7.5	4.7	0.6	0.2	20	22	36	43	11	1	163	5.4	208	107	62	9.1	3.5	138	4.4	1.5	1.3	0.8	5.6	7	1	0	0	0	0
56	0	20	20	77	5	70	111	72	61	9	5	46	13	277	33	8	5	1	7	0.1	7	4.6	0.5	0.2	19	15	20	116	14	1	85	5.5	205	99	51	9.5	3.4	143	4.6	1.1	1.4	1.3	0.5	5.5	2	0	0	0	0
48	0	32	28	97	4	79	130	77	76	5	5	44	14	267	38	8	10	1	15	0.1	7.9	4.8	1.4	0.4	48	73	29	52	11	1	84	9.1	208	270	43	9.8	4.1	142	4.3	1.4	1.2	1	7.3	5.5	2	0	0	0	0
44	0	21	22	84	5	78	130	81	83	6	5	50	13	276	17	5	2	4	19	0.1	7.9	5.3	0.7	0.3	28	34	66	51	15	2	53	6.5	204	174	54	9.8	3.6	142	5.1	1.3	1.3	1.3	0.4	5	3	0	0	0	0
44	0	20	20	77	4	84	105	91	119	6	5	52	14	252	33	5	5	1	22	0	8.5	5.5	0.6	0.2	21	24	17	64	11	1	72	5.8	238	57	65	10.1	3.6	139	5.4	4.3	1.2	1	4	5	4	0	0	0	0
35	0	20	23	87	5	81	110	67	52	5	5	47	13	234	37	8	1	0	5	0	6.7	4.2	0.6	0.2	18	21	22	69	11	1	143	4.5	169	146	54	9	2.9	140	4.1	1.3	1.1	0.9	0.4	6	2	0	0	0	0
57	0	28	26	88	4	78	130	74	67	5	5	45	13	236	30	7	3	1	6	0	7	4.5	0.6	0.2	23	21	127	75	16	1	100	5.3	241	98	58	9.3	3.1	138	4.8	2.9	1.1	1.3	6.6	6	1	0	0	0	0
55	0	20	22	86	3	89	139	87	68	4	4	39	13	195	31	6	7	1	9	0	6.9	4.4	0.7	0.2	17	12	68	34	18	1	79	5.7	233	115	62	9	2.9	143	4.2	1.9	1.4	1	0.4	5.5	2	1	0	0	0
44	0	24	24	83	5	86	134	79	55	6	5	42	13	187	35	7	0	0	21	0.1	7.2	4.6	0.5	0.3	13	9	9	55	14	1	99	3.2	113	67	45	9	2.6	141	4.4	5.3	1.3	1	0.6	6.5	1	0	0	0	0
53	0	15	23	82	4	89	122	77	72	3	4	41	14	212	35	6	2	1	13	0	6.9	4.7	0.4	0.2	16	9	16	44	17	1	66	5.9	216	93	54	9.2	3.3	147	4.3	3.3	1.2	1	8	5.5	2	0	0	0	0
36	0	25	24	86	5	80	131	80	65	3	5	49	13	320	40	7	4	2	3	0.1	7.5	5.1	1.6	0.6	41	67	199	96	15	1	104	7.2	227	47	65	9.3	3.8	142	4.6	1.6	1.5	1.1	0.6	5.5	2	0	0	0	0
54	0	27	25	91	5	70	122	75	63	8	5	47	13	241	33	7	1	0	29	1.4	7.4	4.2	0.7	0.3	15	20	17	94	16	1	96	4.6	169	87	46	8.5	3.2	141	4.1	1.5	1.3	1.2	0.6	7.5	1	0	0	0	0
45	0	33	33	107	5	81	120	86	92	6	5	45	14	250	36	5	2	1	16	0.2	7.3	4.4	0.3	0.2	20	36	51	65	10	1	93	7.1	237	531	42	8.8	2.4	138	3.9	6.3	0.8	0.9	2	5.5	1	0	0	0	0
52	0	27	25	87	4	84	132	88	90	5	5	50	13	267	31	9	3	1	22	0.2	7.3	4.5	0.5	0.2	36	52	38	104	8	1	93	6.4	197	267	41	9.8	2.9	142	4.2	1.6	1.4	0.7	8	5.5	2	0	0	0	0
50	0	23	22	89	6	80	128	79	72	4	5	48	13	246	39	5	4	1	2	0	7.1	5.1	0.6	0.2	24	36	20	60	18	1	95	4.8	219	150	44	9.7	3.6	144	4.2	2	1.4	1.1	0.4	5.5	2	1	0	0	0
51	0	20	22	85	5	74	134	81	77	5	5	48	13	222	35	8	1	1	6	0	6.5	4.6	0.8	0.3	18	17	23	58	14	1	101	4.5	173	132	42	9.6	3.1	141	4.3	2.4	1.3	1.3	0.5	7	2	1	0	0	0
51	0	20	22	81	5	81	118	70	81	7	5	45	14	254	33	8	3	2	7	0	6.4	4.4	0.6	0.3	23	16	31	52	10	1	104	6	183	75	48	9.2	2.9	140	3.9	1.2	1.2	1	0.9	7	1	0	0	0	0
48	0	23	25	76	4	79	133	77	62	5	5	46	14	197	38	7	3	1	5	0.1	6.4	4.1	0.8	0.3	19	13	22	61	10	1	80	5.9	202	93	68	8.9	2.6	145	3.9	0.9	1.2	1	3.2	6	1	0	0	0	0
57	0	27	24	86	4	74	130	70	106	5	5	49	13	194	44	5	0	0	9	0	7.4	4.5	1	0.3	23	36	39	86	14	1	96	5.9	195	120	53	8.9	2.8	142	3.9	1.3	1.3	1.2	8	7.5	2	0	0	0	0
52	0	26	25	84	4	88	125	80	77	5	5	48	14	186	27	6	1	1	4	0.1	6.8	4.6	0.6	0.2	25	38	63	59	13	1	104	5.6	204	150	62	9.4	3.2	141	4.2	1.3	1.3	0.8	0.8	7.5	1	0	0	0	0
48	0	27	26	96	4	84	134	88	70	7	5	46	13	240	34	7	4	1	8	0.1	6.9	4.9	0.6	0.2	40	64	130	72	15	1	99	6.4	226	224	43	9.9	2.6	141	4.6	1.7	1.4	1.3	0.8	6.5	1	1	0	0	0
48	0	22	21	85	7	71	119	78	87	7	5	47	14	382	35	7	2	1	7	0.2	6.8	4.4	0.9	0.3	15	16	53	84	9	1	110	6.8	209	186	42	9.5	3	140	4.1	0.4	1.4	1.2	0.5	5.5	2	0	0	0	0
44	0	25	25	84	5	83	120	80	63	5	5	46	14	219	46	6	5	1	5	0	7.1	4.6	0.3	0.2	29	18	87	75	9	1	109	4.9	147	329	48	9.4	3.5	143	4	2.5	1.1	1.2	6.1	5.5	1	0	0	0	0
52	0	25	25	89	4	73	122	71	57	6	5	45	13	217	39	7	8	1	8	0.1	6.8	4.5	0.9	0.3	29	36	89	55	9	1	114	7.2	228	152	35	9.4	3.1	139	4.5	2.1	1.2	0.7	0.7	6	1	0	0	0	0
48	0	23	21	83	5	74	122	80	72	6	5	46	13	217	34	5	6	1	13	0.1	6.8	4.5	0.7	0.3	24	34	29	65	9	1	92	8.1	165	134	40	9.4	2.8	141	4.3	0.8	1.6	1.2	5.8	7	1	0	0	0	0
56	1	30	21	75	3	79	112	73	78	4	4	41	14	264	25	9	3	1	25	0.1	7	4.9	0.6	0.2	18	18	20	76	13	1	78	3.7	209	67	85	9.5	4.4	146	4.3	5	1.2	1	8	5.5	2	0	0	0	0
49	0	11	20	78	5	73	136	79	73	6	5	48	13	253	34	5	3	1	5	0	6.6	4.6	1.1	0.4	28	21	22	62	10	1	96	6.3	197	51	72	9	3	142	4.6	2.4	1.1	0.8	0.4	5	1	0	0	0	0
55	1	33	22	84	2	81	127	64	78	4	4	39	13	217	34	10	2	1	19	0	7.3	4.6	0.7	0.3	27	21	16	83	23	1	104	3.1	191	47	80	9.3	3.5	143	3.9	1.8	1.1	0.9	2.3	5.5	2	0	0	0	0
50	0	20	20	78	5	77	112	75	63	6	4	44	14	237	43	8	3	1	16	0.2	6.9	4.5	1	0.4	20	15	54	61	14	1	85	7.2	187	39	61	9.5	3.5	138	4.3	1.5	1.4	1.1	2.5	5.5	2	0	0	0	0
45	0	26	25	90	6	76	132	84	85	5	5	49	13	274	44	7	3	0	19	0.1	7.6	5	1	0.3	49	82	175	71	12	1	94	6.1	236	152	37	9.6	3.5	140	4.2	2.4	1.5	1.4	0.4	5.5	3	0	0	0	0
54	0	28	26	94	5	80	130	77	67	7	5	45	13	275	35	7	6	1	18	0.1	7.7	4.9	0.8	0.3	20	21	30	66	15	1	96	8.1	203	185	42	9.8	3.1	139	4.3	1	1.4	0.9	0.9	6	1	1	0	0	0
48	0	15	26	90	5	77	123	78	64	5	4	42	13	312	37	6	9	1	2	0	7.6	4.7	1.1	0.4	20	16	19	44	12	1	75	5.8	176	120	64	9.7	3	141	4.2	3.7	1.4	1.1	0.4	5.5	1	0	0	0	0
47	0	21	22	82	4	86	135	78	72	4	5	45	13	316	36	5	4	1	4	0	7.3	5.1	1.1	0.4	37	41	21	67	15	1	101	4.7	146	47	73	9.5	3.2	143	4.2	1.3	1.6	0.9	0.6	5.5	2	0	0	0	0
46	0	31	29	100	5	81	122	77	72	7	5	43	13	211	29	7	2	0	13	0.2	6.4	4.2	0.7	0.3	16	12	23	41	12	1	105	6.6	204	111	44	8.7	3.3	139	3.7	1.6	1.2	1.1	0.7	6	2	0	0	0	0
54	0	15	20	73	5	78	130	80	92	4	4	44	14	200	26	8	2	1	13	0.2	6.8	4.7	0.3	0.2	15	15	21	64	9	1	100	4.3	128	182	39	9.2	3.5	143	4.5	3.4	1.2	1.4	1.8	6	2	0	0	0	0
44	0	27	26	94	4	83	128	69	63	7	5	44	13	320	30	7	1	1	3	0.1	7.1	4.7	1.7	0.5	29	78	28	94	11	1	96	6.7	139	137	33	9.3	3.1	141	4.1	1.3	1.6	0.8	5.1	6	2	1	0	0	0
52	0	29	27	89	5	69	136	86	62	5	5	43	15	167	32	8	5	0	8	0.1	6.6	4.1	0.3	0.2	24	23	24	48	20	1	108	5.2	186	111	53	8.8	2.6	143	4.3	1.4	1.2	1.3	3.5	7	2	0	0	0	0
44	0	14	25	83	6	73	122	69	74	4	5	47	13	260	35	8	2	1	21	0	6.6	4.3	0.7	0.3	21	16	32	67	12	1	78	6.4	191	83	85	9.5	3	140	4.3	1.2	1.3	1.1	6	5.5	2	1	0	0	0
59	0	23	22	85	4	87	130	90	85	4	4	45	13	206	29	6	1	0	9	0.1	7.1	4.9	0.9	0.4	30	45	15	68	17	1	98	4.7	166	42	44	9.5	2.6	147	3.7	0.5	1.6	1.2	8	5.5	2	0	0	0	0
50	0	24	24	87	4	77	117	74	71	5	5	46	13	243	27	8	3	0	4	0	7	4.7	1.1	0.4	30	49	36	52	12	1	103	3.5	230	76	49	9.4	3.2	141	4	0.6	1.5	1.2	0.6	5.5	2	0	0	0	0
48	0	24	23	84	6	76	155	90	85	6	5	48	14	322	38	3	1	1	12	0	7.7	5	1.4	0.4	16	12	19	41	8	1	101	5.9	187	158	57	10	3.3	142	4.1	2.6	1.4	1	6.6	6	1	0	0	0	0
48	0	21	22	81	4	87	125	65	66	6	5	47	13	206	33	7	4	1	5	0	7.2	4.6	0.6	0.2	15	13	16	53	13	1	81	4.7	223	179	91	9.6	3.2	141	4.1	2.4	1.3	1.1	0.5	7.5	2	0	0	0	0
55	0	23	24	83	4	64	130	105	78	5	5	48	14	174	36	8	8	1	6	0.1	7.4	4.6	0.7	0.3	41	22	26	64	19	1	82	7.2	175	68	63	10.1	3.5	152	4.7	1.4	1.4	1.3	8	5.5	1	0	0	0	0
61	1	27	22	81	3	78	123	83	69	4	4	40	13	224	34	7	7	2	13	0	7.1	4.8	0.9	0.4	24	20	14	65	21	1	68	4.3	227	42	82	9.5	3.7	145	4.3	3.2	1.1	1	7.8	5.5	2	0	0	0	0
51	0	20	26	85	5	72	122	88	72	5	5	45	13	182	43	6	6	1	7	0.3	7.5	4.5	0.9	0.3	23	22	31	57	19	1	106	5.6	163	195	40	9.5	2.8	143	4	2.5	1.3	1.1	0.8	7.5	1	0	0	0	0
59	0	26	25	88	5	81	137	72	55	4	4	41	13	253	39	6	2	1	6	0	6.5	4.2	0.5	0.2	19	15	15	35	19	1	87	6.2	179	50	59	8.7	2.9	142	4.8	6.7	1	1	6.2	6.5	1	0	0	0	0
44	0	24	24	87	6	76	119	73	86	4	5	53	13	246	42	6	2	0	2	0	6.8	4.7	1.1	0.4	39	50	120	42	11	1	81	6.8	212	69	66	9.4	3.3	143	4.3	3.1	1.5	1	0.4	5.5	2	0	0	0	0
46	0	29	29	95	5	85	135	83	82	6	5	47	14	181	32	6	6	0	2	0.1	6.7	4.5	0.6	0.2	20	20	67	45	14	1	97	8.6	189	340	37	9.6	3.3	145	4.4	1.3	1.3	1.3	4.9	5	2	0	0	0	0
54	0	24	24	82	4	83	117	72	63	5	5	48	14	234	36	6	3	1	3	0	6.6	4.6	1.3	0.4	20	24	24	56	10	1	80	6.9	202	246	37	9.5	3.1	141	4.2	2	1.2	1	1.6	5.5	1	0	0	0	0
44	0	24	25	91	4	83	135	79	65	6	5	45	13	292	28	7	4	1	2	0	6.9	4.8	0.7	0.3	18	12	22	79	12	1	108	5.1	206	93	49	9.6	3.1	141	4.4	1.2	1.7	1.4	0.5	7	2	0	0	0	0
44	0	26	24	88	5	82	127	78	68	7	5	46	13	335	29	7	1	1	10	0.2	7.2	4.6	0.9	0.3	58	71	80	85	17	1	92	6.3	209	100	55	9.1	3.9	141	4	1.3	1.3	1.3	8	5.5	2	0	0	0	0
55	0	31	30	99	4	84	135	81	66	6	5	49	13	196	29	6	6	1	4	0	6.5	4.4	0.7	0.3	34	42	30	81	13	1	74	5.6	216	441	29	9.4	2.9	142	4	0.8	0.9	1.1	8	5.5	2	0	0	0	0
44	0	27	26	90	5	71	110	70	68	5	5	45	13	245	44	7	6	1	2	0.1	6.4	4.6	0.8	0.3	19	27	32	48	14	1	110	6.6	248	168	49	9.3	3.1	141	4.4	0.6	1.5	1.1	5.1	7.5	1	1	0	0	0
45	0	24	24	82	5	87	111	63	73	6	5	48	13	188	31	7	4	1	2	0.1	7.1	5	1.8	0.5	24	36	58	75	10	1	85	5.4	199	103	37	9.9	3.5	148	4.3	0.9	1.2	1.1	2.5	5.5	2	0	0	0	0
44	0	23	23	84	5	77	117	73	62	5	6	50	14	246	30	6	1	1	10	0.1	8.1	5.9	0.6	0.2	26	62	178	74	14	1	61	6.7	207	100	62	10.1	4.3	147	5.1	5.9	1.2	0.8	0.4	5	2	0	0	0	0
43	0	25	25	89	6	76	125	75	63	6	5	47	14	242	34	7	2	1	2	0	6.8	4.7	1	0.4	20	14	30	60	11	1	106	5.3	162	132	63	9.2	3.4	142	4.2	1.1	1.5	0.9	0.8	5.5	2	0	0	0	0
48	0	25	27	89	4	87	131	85	66	6	5	48	13	342	40	7	4	1	6	0.1	7.5	4.9	1.6	0.5	21	21	58	68	14	1	84	7.2	246	189	55	9.8	3.6	139	4.2	3.1	1	1	1	6	2	0	0	0	1
44	0	23	23	86	5	80	129	72	53	5	4	46	14	214	40	7	2	1	11	0	7.2	4.9	0.9	0.3	22	18	52	71	13	1	108	7.2	221	69	65	9.6	3.3	144	4.6	1.4	1.5	1.2	6.3	5	1	0	0	0	0
55	0	25	26	94	4	78	132	81	68	5	5	41	13	244	37	8	7	1	4	0.1	6.4	4.5	0.4	0.2	33	24	55	74	14	1	101	4.4	179	44	50	8.9	2.5	145	5	1.9	1.4	1.1	0.9	5.5	1	0	0	0	0
48	1	29	22	83	3	84	117	65	83	5	4	44	13	296	27	8	2	1	7	0.1	7.4	4.8	0.8	0.3	19	16	11	47	9	1	89	3.8	218	70	82	9.9	3.8	141	4.1	0.7	1.2	0.9	0.4	5	1	1	0	0	0
45	1	28	23	74	3	79	121	77	63	5	4	37	13	294	31	7	1	0	4	0	6.8	4.6	0.9	0.3	13	10	13	33	11	1	108	5	188	81	55	9.1	3.8	143	4.2	0.9	1.3	0.9	4.9	5.5	1	0	0	0	0
41	1	29	23	75	4	87	102	71	90	6	4	42	12	181	23	8	4	0	11	0	7.4	4.7	0.7	0.3	42	48	19	54	7	1	85	2.3	135	55	51	9	3.7	139	4.1	1	1.2	0.9	0.7	5.5	1	0	0	0	0
43	0	17	20	78	4	86	135	77	81	5	5	45	13	191	28	4	1	0	6	0	7.3	5	0.6	0.3	19	18	58	63	10	1	108	6.1	175	79	60	9.3	3.1	141	4	1.2	1.6	1.1	0.5	6.5	1	0	0	0	0
50	0	26	26	90	5	83	139	85	54	6	5	43	13	261	44	8	3	0	10	0.1	7.1	4.5	0.7	0.3	18	21	25	65	10	1	111	4.5	132	129	37	9.1	3	140	4.6	1.2	1.3	1	7.1	6	1	0	0	0	0
45	0	24	22	80	4	73	138	88	89	4	5	46	14	296	45	12	2	1	5	0	7	4.8	0.7	0.3	19	33	25	55	10	1	103	4.6	186	100	55	9.8	3.1	143	4.3	1.9	1.8	1	2.1	5.5	2	0	0	0	0
48	1	30	22	82	3	77	114	69	74	6	4	42	14	317	33	6	1	0	14	0	7.1	4.7	0.5	0.2	17	11	19	76	9	1	109	3.6	254	101	46	9.4	3.4	141	4.1	0.8	1.3	1	0.4	5	1	0	0	0	0
48	0	29	27	96	5	82	128	88	83	6	5	47	13	252	35	6	1	1	8	0.1	7.2	4.8	1.3	0.4	17	23	22	82	13	1	103	6.2	192	159	42	9.7	2.9	142	4.1	2	1.6	1.1	0.7	7	1	0	0	0	0
49	0	21	24	90	5	80	129	80	84	9	5	46	13	373	34	5	2	1	2	0.1	6.9	4.7	0.4	0.2	16	33	68	58	19	1	99	6.5	153	168	59	9.8	3.6	141	4.1	2.4	1.5	1.2	0.8	7	2	0	0	0	0
44	0	14	19	72	5	93	125	74	84	8	5	48	12	264	26	5	1	1	7	0	7.5	4.9	1.2	0.5	21	17	17	69	18	1	82	7	150	58	91	9.4	2.7	137	4.4	0.8	1.7	0.9	8	5.5	2	0	0	0	0
44	0	25	26	97	5	80	120	80	90	6	5	45	13	283	44	7	2	1	9	0.1	7.8	5.3	0.8	0.3	33	45	47	74	14	1	101	7.6	190	163	52	9.8	3.6	142	4.1	1.5	1.1	1.2	1.1	6	2	1	0	0	0
48	0	24	23	85	5	76	130	80	71	6	5	50	13	240	30	5	4	2	8	0	7.3	4.8	1.2	0.4	34	38	56	58	8	1	101	6.1	232	136	57	9.6	3.3	141	4.2	1.3	1.3	1	0.5	6	1	0	0	0	0
44	0	27	29	95	5	83	136	81	65	6	5	43	13	258	44	5	1	1	2	0	7.5	4.9	1.1	0.4	20	17	47	65	13	1	98	6.6	195	353	43	9.8	3	143	4.8	1.5	1.3	1	3.4	5.5	2	0	0	0	0
44	1	34	27	99	3	86	115	70	69	5	4	36	14	320	35	7	5	1	13	0	7	4.5	0.8	0.3	14	14	21	53	10	1	106	4.9	153	90	51	8.8	3.7	140	3.7	3.3	1.2	1.2	3.1	6	1	1	0	0	0
46	0	22	23	80	5	47	120	81	85	4	4	43	13	183	30	9	5	1	15	0	7.2	4.5	0.9	0.3	31	45	38	63	15	1	88	3.7	167	58	53	9	3	142	4.6	1.1	1.3	1.2	3	5.5	1	0	0	0	0
58	0	21	21	79	4	75	130	90	100	4	5	42	12	180	30	8	2	1	6	0	7.5	4.8	1	0.4	17	17	17	73	16	1	87	8.3	128	105	59	9.6	3.1	138	3.9	2.3	1.5	1.2	1.7	5.5	1	0	0	0	0
62	1	34	26	83	3	81	105	68	70	5	4	37	14	251	46	4	2	0	42	0.9	6.9	4.2	0.5	0.2	23	18	30	101	17	1	79	5	180	168	47	8.6	2.7	143	4.4	0.1	1.3	0.8	0.4	5.5	1	1	0	0	0
52	0	19	22	81	5	72	115	82	84	5	5	47	14	169	23	6	1	0	4	0.9	6.5	4.6	0.6	0.3	16	16	5	60	13	1	93	4.8	163	66	60	9.2	2.7	141	3.7	3.1	1.2	1.2	7.5	6.5	1	0	0	0	0
46	0	23	23	85	4	86	120	80	98	6	6	55	12	255	30	8	2	1	19	0.1	8.8	5.6	1.6	0.4	30	36	63	107	18	1	66	6.9	273	67	49	10.2	4.3	143	4.1	3.4	1.3	1.1	4.4	5	4	0	0	0	0
46	0	27	32	105	5	71	137	80	86	8	5	47	13	324	33	6	4	1	5	0.1	7.8	4.9	0.6	0.2	24	50	34	45	8	1	98	6.4	152	164	38	9.5	4.1	143	4.1	0.4	1	0.9	4.5	5	3	0	1	0	0
46	0	26	29	96	6	86	130	80	77	6	5	45	14	269	22	8	1	1	15	0	7.2	4.7	0.8	0.3	36	21	42	54	17	1	90	6.8	202	62	48	9.5	3.7	140	4	4	1.4	1.1	2.9	7.5	1	0	0	0	0
46	0	20	25	87	5	77	131	71	50	5	4	41	13	259	38	10	1	1	6	0	6.8	4.3	1.2	0.4	27	17	45	52	14	1	109	5.3	187	111	53	8.9	3.2	140	4.4	1	1.3	0.9	0.5	5.5	1	0	0	0	0
46	0	21	22	80	5	79	104	64	72	4	5	46	13	207	38	7	2	0	3	0	7.5	5.3	1	0.4	55	69	33	73	15	1	114	5	164	156	40	9.5	3.5	142	4.4	1.5	1.1	1.1	1.3	5.5	2	0	0	0	0
51	0	20	23	79	4	78	130	82	79	5	5	45	13	232	31	4	4	0	13	0	7.6	4.6	0.4	0.2	14	18	28	79	21	1	95	3.2	229	94	56	8.8	2.8	141	4.1	0.7	1.2	1.2	5.1	5.5	1	0	0	0	0
44	0	13	21	75	4	84	113	62	56	5	4	44	13	277	29	7	2	1	2	0	6.9	4.6	0.6	0.3	29	27	28	66	16	1	102	4.7	182	34	92	9.1	3	142	4.4	1.3	1.3	1	3.2	6	2	0	0	0	0
44	0	27	25	87	5	83	120	80	67	5	5	45	13	280	36	11	2	1	9	0	7.4	4.5	0.9	0.3	19	19	21	62	15	1	104	6.5	258	57	62	9.6	3.6	140	4.1	2.5	0.9	1.1	8	5.5	2	1	0	0	0
47	1	19	19	72	4	87	145	80	59	3	4	26	20	172	34	5	1	1	2	0	6.8	4.3	0.6	0.3	16	10	23	56	9	1	110	3.4	129	61	71	9	3.3	139	4.1	0.9	1.2	0.8	3.3	7	1	0	0	0	0
53	0	18	22	79	4	81	130	78	72	5	4	43	14	247	28	8	2	1	12	0	7	4.7	0.9	0.4	24	18	28	54	10	1	61	7.9	174	69	61	9.5	3.7	141	4.9	0.7	1.6	1	4.9	6	3	0	0	0	0
48	0	25	25	90	5	74	138	88	67	7	5	45	13	244	38	6	3	1	16	0	7.7	4.9	0.7	0.3	20	36	54	53	15	1	102	6.5	184	198	39	10	3.6	142	3.7	3.1	1.4	1	4.5	6.5	1	0	1	0	0
46	0	16	25	94	5	74	143	96	64	4	4	42	14	225	49	8	2	1	2	0.1	6.3	4.2	1.1	0.4	15	19	23	52	15	1	109	5.9	218	56	59	8.9	2.8	143	3.6	1	1.5	1.2	0.4	5.5	1	0	0	0	0
46	1	32	25	84	4	85	134	80	70	4	4	37	15	259	31	8	2	1	16	0	7.2	4.6	0.6	0.2	17	11	13	63	9	1	105	3.5	221	104	54	9.3	3.1	137	4.3	0.9	1.8	1	1	8	1	1	0	0	0
53	0	26	25	90	5	72	135	72	66	4	5	44	13	210	39	12	6	0	13	0	6.8	4.3	2	0.5	20	18	56	62	13	1	101	4.1	203	62	55	9.4	3.1	141	4.1	2.5	1.5	0.7	1.8	7.5	2	0	0	0	0
47	0	27	29	100	4	86	139	89	78	6	5	44	13	202	35	7	2	1	21	0.2	7.6	4.9	0.9	0.4	30	33	33	62	16	1	86	7.8	189	131	49	9.3	2.9	143	4.9	2.1	1.2	1	4.8	5	2	1	0	0	0
57	0	31	27	92	5	78	120	78	62	4	5	50	14	224	25	5	2	3	29	0	8.4	5.7	0.7	0.3	20	21	22	70	18	1	71	6.1	214	14	58	10.5	4.4	142	5.1	2.5	1.1	0.9	1.7	5	2	0	0	0	0
58	1	31	23	79	3	81	122	69	67	4	5	43	13	233	36	5	3	1	2	0	6.9	4.7	0.5	0.2	22	26	13	80	9	1	104	4	217	118	64	10.1	3.4	144	4.5	1.2	1.3	1.1	1	5.5	1	0	0	0	0
50	0	26	26	90	5	77	123	70	78	6	5	42	14	322	43	9	2	1	3	0.1	6.5	4.5	0.9	0.3	19	28	51	64	11	1	105	7.1	202	131	39	8.9	3.3	143	4.5	1.1	1.6	1.1	1	5.5	1	0	0	0	0
50	0	21	22	83	4	72	134	81	61	5	5	49	13	246	41	7	4	1	9	0	7.3	4.3	0.5	0.2	16	15	48	83	7	1	101	4.8	179	433	37	9	3.3	142	4.3	1	1.1	1.1	0.5	5.5	2	0	0	0	0
57	0	22	21	77	4	72	130	88	73	6	5	40	15	329	42	8	2	1	18	0	7.5	4.7	1.1	0.4	29	27	74	120	13	1	79	7.4	217	266	59	9.8	2.8	141	4.2	1.4	1.2	1.2	8	7	2	0	0	0	0
44	0	21	25	88	5	85	135	72	69	6	5	44	14	273	38	7	4	1	4	0	6.4	4.4	0.6	0.3	15	20	66	76	15	1	106	8	166	162	40	9	3.1	145	4.1	0.5	1.3	1.1	0.9	6	2	0	0	0	0
52	0	25	24	88	5	74	121	71	48	5	5	45	13	268	35	7	4	1	5	0	6.7	4.1	1.2	0.4	19	28	109	36	14	1	87	7.1	151	108	47	9.5	3.8	143	4.6	2.4	1.5	1	2.1	7	3	0	1	0	1
59	0	26	27	89	5	74	130	78	68	7	5	46	13	235	46	8	4	1	4	0.1	6.8	4.8	0.7	0.3	19	26	74	59	13	1	99	3	181	123	31	9.6	2.4	142	4.9	0.8	1.2	1	1.7	6	1	0	0	0	0
51	0	30	27	94	5	77	131	84	69	5	5	50	13	251	47	10	2	1	2	0.1	7.1	4.8	1.2	0.4	40	55	110	64	13	1	71	5.3	230	225	36	9.5	3.4	143	4.1	1.5	0.9	1.3	0.4	5.5	1	1	0	0	0
48	0	16	23	76	5	82	127	68	75	4	5	42	16	166	46	8	2	1	8	0	6.9	4.5	0.6	0.2	33	21	8	68	19	1	77	6.3	208	73	86	9.3	3	144	4.2	2.1	1.3	0.7	0.7	5.5	1	0	0	0	0
54	0	24	25	89	4	67	112	70	53	5	6	46	13	261	34	8	4	1	5	0	7	4.5	1	0.4	29	39	41	67	11	1	87	5.6	123	97	57	9.5	2.8	141	4.4	5.3	1.3	1	1.1	6.5	2	0	0	0	1
46	0	27	26	94	4	68	120	80	85	5	4	42	13	194	35	9	1	0	13	0.1	7.3	4.9	0.8	0.3	35	50	118	63	19	1	101	4.5	214	170	50	9.1	3.2	139	4	3.7	1.3	1.2	8	5	1	0	1	0	0
44	0	27	27	90	5	75	133	82	70	5	5	48	14	322	42	8	3	1	3	0.1	6.7	4.8	0.7	0.3	24	56	50	70	14	1	108	5.5	220	79	46	9	3.7	143	4.3	1.7	1.4	0.5	0.4	6	2	0	0	0	0
52	0	26	25	84	4	75	120	71	51	5	5	45	13	177	34	6	3	2	2	0	6.6	4.4	0.8	0.3	17	15	20	45	10	1	90	5.1	225	98	90	8.6	2.8	140	4	4.5	1.3	0.9	1	6	1	1	0	0	0
55	1	24	21	69	3	65	101	56	57	3	4	40	14	172	50	7	1	1	7	0	6.9	4.5	0.4	0.2	26	23	14	76	16	1	78	5.2	197	55	100	9.5	3.9	142	4.1	2.2	1.1	1.1	0.5	5.5	1	0	0	0	0
51	0	17	20	77	5	82	121	60	63	4	5	44	13	110	30	7	1	1	2	0	7.3	4.8	1.1	0.5	19	14	10	53	9	1	101	5.9	132	41	60	9.6	2.7	141	4.1	0.8	1.2	1.1	0.4	7.5	1	0	0	0	0
44	0	25	22	85	5	75	128	79	71	8	5	45	12	271	25	6	7	0	12	0.2	7.4	4.9	0.7	0.3	32	42	69	47	12	1	101	7.7	187	182	45	9.1	2.6	140	4.4	2.4	1.5	1.1	0.4	6	2	0	0	0	0
44	0	20	22	81	5	81	125	67	71	5	4	43	13	353	36	7	1	0	9	0.1	6.9	4.5	1	0.4	28	17	61	63	11	1	111	6.2	159	52	57	9.4	2.9	142	3.9	0.6	1.2	1.1	2.2	6	2	0	0	0	0
46	0	22	23	81	5	78	111	63	71	9	4	45	14	242	20	5	3	0	15	0.1	6.9	4.4	0.6	0.2	17	18	23	68	14	1	113	4.8	222	123	39	9.6	2.8	143	4.1	0.5	1.4	1.1	0.9	5.5	2	0	0	0	0
44	0	28	26	90	5	89	125	80	57	6	5	46	13	223	48	7	4	1	4	0.2	7	4.5	0.6	0.2	46	104	32	50	13	1	105	7	246	159	36	9.4	3	144	4.7	3.2	1.4	1.2	1.2	6.5	1	0	0	0	0
46	0	21	24	83	5	79	116	66	77	4	5	45	13	260	44	6	1	1	7	0	7.2	4.8	1.2	0.4	23	48	26	57	21	1	101	6.4	186	90	37	9.3	2.9	140	3.7	1.3	1.2	1	0.6	5.5	2	0	0	0	0
56	0	22	25	88	5	60	127	81	67	7	5	45	12	120	36	7	4	1	13	0.1	6.6	4	0.8	0.3	31	29	52	44	11	1	72	6.2	226	164	44	9.1	3.4	141	4.2	1.2	1.2	1.3	3.5	5.5	2	0	0	0	0
46	0	29	29	98	4	88	130	90	75	4	5	42	13	260	43	9	3	3	4	0.1	7.1	4.4	0.5	0.2	52	27	35	50	14	1	89	6.8	161	142	32	8.5	3.8	139	3.7	2.5	1.5	0.9	5.4	6	1	0	0	0	0
54	0	12	20	69	5	76	117	73	76	7	4	41	15	308	39	9	6	1	2	0	6.1	4.5	0.2	0.1	15	15	23	57	11	1	103	4.3	193	64	58	9.1	3.4	144	4.7	1.7	1.2	0.9	0.4	6.5	1	0	0	0	0
49	1	26	20	75	3	79	128	84	70	5	5	42	13	212	26	4	1	1	3	0	6.3	4.6	0.5	0.2	21	16	18	69	14	1	103	3.5	173	35	71	8.5	2.6	141	4	1.7	1.5	1	0.7	7	1	0	0	0	0
58	0	26	23	84	4	79	108	65	64	3	5	45	13	186	31	9	2	0	8	0	6.7	4.6	0.6	0.3	28	25	56	39	15	1	98	6.2	224	62	116	9.2	3	143	4.5	0.7	1.2	1	6.8	5	1	1	0	0	0
58	0	12	19	75	5	72	120	75	80	4	5	44	14	137	36	5	2	0	2	0	7.1	4.9	1.8	0.6	22	18	15	76	17	1	89	4	138	52	58	9	2.6	141	4.2	0	1.2	1.8	1	6	2	1	0	0	0
58	0	16	20	78	4	73	110	70	75	8	5	45	13	204	31	6	2	1	5	0.2	6.5	4.3	1.1	0.5	16	11	25	59	15	1	84	5.8	123	59	65	9.4	3.2	142	4.2	1.9	1.3	1.4	1.2	6	2	0	0	0	0
50	1	25	20	79	3	73	122	58	96	3	4	28	19	394	38	5	2	2	22	0	7.4	4.6	1.1	0.3	33	21	12	32	14	1	82	3.9	178	80	66	8.5	3	141	3.8	1.6	1.2	0.9	3.1	5.5	2	0	0	0	0
44	0	17	20	76	5	81	123	76	84	5	5	46	12	264	50	8	4	1	11	0.1	7.8	4.9	0.8	0.3	17	15	14	68	11	1	78	5.7	165	110	64	9.2	3.8	141	4	1.8	1.3	0.9	6.7	5.5	1	0	0	0	0
59	0	16	21	83	4	72	133	74	81	7	5	49	13	237	27	6	3	1	9	0	7.3	4.9	0.8	0.3	17	19	24	94	16	1	95	4.6	179	59	50	9.3	3.7	140	3.8	1.2	1.4	1.2	0.9	5.5	2	0	0	0	0
46	0	29	29	92	5	80	138	89	83	6	5	47	12	245	32	8	3	1	4	0.1	7.4	4.8	1.4	0.4	45	73	117	70	10	1	103	7.7	204	404	46	9.6	3.6	139	4	3.1	1.2	1	0.4	5.5	2	0	0	0	0
59	0	22	22	89	4	90	132	83	101	6	6	52	13	185	31	8	1	0	2	0	6.8	4.7	1.1	0.4	13	10	12	60	12	1	86	5.1	189	69	48	9	3.2	143	4	1.1	1.4	0.9	0.9	5.5	2	0	0	0	0
47	0	29	27	92	6	81	132	83	61	5	5	47	14	232	40	6	2	0	14	0.1	6.9	4.8	0.7	0.2	18	20	60	51	13	1	106	5.8	231	94	58	9.3	3.7	143	4.4	1	1.2	1.2	0.5	5.5	2	0	0	0	0
44	0	22	28	93	5	83	127	75	58	5	4	39	13	278	38	8	4	1	7	0.1	7.3	4.6	2.3	0.6	19	20	24	45	11	1	97	8.4	231	93	47	9.2	3.3	140	4.3	2.4	1.5	1	3.1	6	1	1	0	0	0
47	0	23	24	85	5	75	135	83	58	5	5	44	13	187	38	6	3	1	5	0	7	4.2	0.9	0.3	33	17	18	56	10	1	95	5	191	91	57	9	3.5	140	4.1	2.7	1.1	0.8	8	6	2	0	0	0	0
48	0	28	25	84	4	81	103	55	54	6	5	47	12	210	39	6	4	1	10	0	8.2	5.6	1.3	0.4	23	34	29	47	13	1	84	8	213	246	34	10	4	143	4.1	4.5	1.1	1.1	8	5	1	0	0	0	0
46	0	27	25	90	5	79	130	80	83	7	5	43	14	319	29	5	5	1	15	0.1	7.6	4.5	0.4	0.2	24	67	47	100	15	1	97	7.1	187	178	42	9.5	2.7	142	4.2	0.5	1.4	1.2	0.8	5.5	2	0	0	0	0
43	0	27	24	88	6	73	120	73	68	5	5	49	13	262	34	7	10	1	5	0.1	7	4.5	1.3	0.4	36	59	111	75	16	1	104	6.3	216	114	46	9.4	3.1	142	4.6	1.1	1.6	1.4	0.5	5.5	2	1	0	0	0
29	1	25	21	81	3	84	126	68	64	6	4	37	14	275	36	7	1	1	10	0	7.2	4.6	0.5	0.2	19	9	31	39	9	1	129	3.9	229	90	92	9.4	3.3	136	4.3	6.1	1.1	0.8	0.4	5	1	0	0	0	0
44	0	23	24	91	5	81	104	74	60	5	5	46	13	292	38	8	1	1	5	0.1	6.8	4.3	1.1	0.4	20	16	39	57	16	1	102	6	180	36	93	9.1	3.8	143	4.3	1.6	1.5	1.5	5.3	6	2	0	0	0	0
44	0	22	23	83	7	75	130	59	58	5	5	45	13	167	10	11	2	1	7	0.1	7.1	4.8	2	0.6	13	18	30	92	16	1	81	5.3	145	31	54	9.2	3.8	139	4.3	3	1.6	1.1	0.6	5	1	0	0	0	0
50	0	25	25	88	4	82	140	90	102	7	5	47	13	239	27	7	6	1	10	0.1	7.4	4.6	0.7	0.2	25	36	34	53	10	1	105	4.7	191	238	45	9.5	3	141	4.2	0.9	1.3	1.1	8	5.5	3	1	0	0	0
56	0	29	27	102	4	83	110	70	76	6	5	45	14	221	32	10	3	1	2	0	6.7	4.4	1.2	0.4	20	25	15	37	12	1	97	3.7	163	87	53	9.1	2.7	137	4.6	0.5	1.5	1	4.5	5.5	1	0	0	0	0
48	1	30	22	80	3	86	117	77	75	3	4	33	16	261	33	8	2	1	13	0	6.8	4.7	0.5	0.2	12	9	8	57	8	0	116	1.9	215	92	55	9.1	2.9	139	3.9	4.7	1.2	1.1	0.4	8	2	0	0	0	0
49	0	22	24	86	4	73	134	79	73	5	5	44	13	276	37	7	5	1	8	0	6.9	4.5	0.7	0.3	27	15	179	82	10	1	105	6	179	60	53	8.8	2.9	142	3.7	2.2	1.5	1.3	7.4	6.5	1	0	0	0	0
48	0	23	23	82	4	79	114	67	54	5	5	47	13	258	34	9	3	0	6	0	7.7	4.9	2.3	0.6	25	33	33	67	13	1	105	7.1	212	113	57	10.2	3.5	140	4	1.5	1.5	1.2	0.7	5.5	2	0	0	0	0
41	0	30	29	98	6	79	138	89	78	10	5	47	13	334	23	8	3	1	10	0.5	6.9	4.7	0.9	0.3	17	26	41	74	16	1	110	5.5	163	148	37	9.3	3.1	142	4.2	1.1	1.4	1	0.6	7	1	0	0	0	0
58	0	17	25	90	5	76	117	60	60	7	4	42	14	178	36	9	3	1	3	0	6.5	4.6	0.9	0.3	29	33	24	40	17	1	95	7.6	147	177	32	9.2	2.9	139	4	1.9	1.1	1.1	7.6	7.5	1	1	0	0	0
47	0	26	25	93	5	76	131	88	80	5	5	45	12	225	26	11	1	0	16	0	7.8	4.6	0.8	0.3	20	17	60	56	15	1	120	6.1	213	228	63	9.7	3.4	140	4.3	1.1	1.1	1	0.4	6.5	2	0	0	0	0
48	0	26	25	83	5	77	120	80	73	6	5	44	13	253	34	8	5	1	10	0.1	7.1	4.5	1.1	0.4	26	21	79	69	14	1	101	5.9	159	70	55	9.6	3.3	140	4.2	1.4	1.3	0.9	1	5	1	0	0	0	0
49	0	24	22	83	4	79	133	74	71	9	5	47	13	370	25	7	1	1	3	0.1	6.8	4.5	0.8	0.3	42	81	39	101	11	1	102	6	214	146	38	9	3.6	141	4.1	0.8	1.4	1.3	3.1	6	3	0	0	0	0
46	0	21	25	84	5	75	127	86	62	9	5	47	13	253	23	12	2	0	20	0	7.4	4.3	0.7	0.3	19	19	35	89	9	1	113	5.6	221	113	54	9.6	3.3	141	4.2	2.9	1.2	1.2	0.8	7	1	1	0	0	0
46	0	23	24	83	4	85	125	76	82	6	6	55	13	300	29	6	4	1	8	0	7.7	5.3	1.1	0.4	21	20	48	55	13	1	83	5.4	213	49	75	9.6	4.4	141	4.4	1.6	1.7	1.5	4.6	5	3	0	0	0	0
46	0	23	24	83	5	79	110	70	62	6	5	45	14	264	30	7	1	0	2	0.1	6.7	4.6	1.4	0.5	18	17	14	60	12	1	97	6.5	182	65	70	9.2	3.3	139	4.4	2	1.7	1.2	6.6	6.5	1	0	0	0	0
45	0	26	24	84	4	81	123	83	67	7	6	51	13	236	31	6	3	1	11	0.1	8.2	5.2	1	0.3	55	89	49	78	12	1	107	7.6	203	186	45	9.5	3.5	144	4.2	5.9	1.2	1.2	0.6	5.5	1	0	0	0	0
43	0	22	21	82	7	87	124	71	65	5	5	44	13	213	34	6	2	1	2	0	6.8	4.7	0.7	0.3	12	12	15	50	16	1	114	5	159	116	58	9.3	3.5	142	4	2.2	1.3	0.9	0.4	7	1	0	0	0	0
44	0	19	22	77	6	85	128	74	66	4	5	46	14	208	44	8	3	0	3	0	7.6	5.1	0.9	0.4	26	23	16	54	9	1	104	5.8	157	67	53	9.9	3.3	143	4	6.3	1.1	1.1	0.4	5.5	2	0	0	0	0
60	0	24	25	90	5	80	112	72	70	4	5	47	13	195	39	9	1	1	6	0.1	6.9	4.7	0.8	0.3	32	40	24	67	13	1	97	4.9	191	54	64	9	2.7	142	4.5	2.7	1.1	0.9	0.7	5.5	2	0	0	0	0
43	0	26	23	83	5	71	125	85	83	6	5	50	14	224	43	9	4	1	5	0.1	7.5	4.6	0.9	0.3	32	54	24	97	15	1	79	6.4	240	82	53	9.6	3.5	142	4.2	3.9	1.3	1.4	0.5	5.5	1	0	0	0	0
49	0	28	26	85	4	86	128	88	75	5	5	45	13	196	44	7	5	1	11	0.1	7.3	4.8	0.9	0.3	23	42	47	54	15	1	102	6.7	253	145	50	9.4	3.1	142	4	1.2	1.1	1.1	1.1	5.5	1	1	0	0	0
46	0	20	27	90	4	79	134	81	60	5	5	44	13	184	39	8	2	1	9	0	7	4.6	0.8	0.3	23	17	26	82	15	1	89	6.3	164	148	43	9.3	3.1	142	4	1.5	0.9	1	2.1	6	1	0	0	0	0
48	0	22	23	80	5	75	139	89	61	6	5	45	13	193	42	8	3	1	4	0	7.1	4.6	1.7	0.5	21	17	17	45	19	1	102	4.3	218	52	72	9.2	3.6	141	4.3	1.5	1.4	0.9	4.9	5	1	0	0	0	0
51	0	28	28	102	5	77	112	69	70	6	5	46	13	290	38	7	2	1	3	0	6.9	4.5	1	0.4	19	32	42	80	17	1	93	5.8	129	202	36	9.4	3.6	142	4.1	2	1.2	1.4	1.1	6	2	1	1	0	0
59	0	21	22	85	5	80	102	66	76	4	5	41	13	229	28	9	4	1	2	0	6.8	4.8	1.1	0.3	23	22	20	71	14	1	90	7.1	172	130	45	9.5	3.3	142	4.6	1.1	1.3	0.9	0.8	5.5	1	0	0	0	0
59	0	19	27	88	5	76	171	107	65	6	4	42	14	213	49	5	2	1	6	0	6.7	4.3	1.2	0.4	23	19	19	57	13	1	72	6.7	207	116	44	9.3	3.2	140	4	0.8	1.3	1.2	3	7.5	2	0	0	0	0
50	0	30	27	93	4	75	130	90	93	6	5	45	14	300	34	6	5	1	14	0.4	6.8	4.7	0.8	0.2	36	53	86	79	12	1	101	6.7	237	135	46	9.1	3.2	141	4.2	1.1	1	1.3	0.7	6	2	0	0	0	0
43	0	16	24	85	5	84	122	81	66	5	5	47	13	151	35	11	3	1	11	0	7.1	4.3	0.6	0.2	26	20	55	53	19	1	110	6.1	145	135	42	8.7	3	139	4.2	0.8	1.3	1.3	1	5.5	2	0	0	0	0
47	1	37	31	103	4	79	170	100	90	7	4	40	14	322	23	5	1	1	31	0.2	7.1	4.2	0.4	0.1	20	17	17	65	11	1	85	5.3	206	235	52	8.9	2.9	139	4	3.5	1.2	0.8	0.4	7	1	0	0	0	0
46	0	24	24	85	5	77	125	83	75	5	5	47	12	223	32	8	1	0	4	0	7.3	4.7	0.9	0.3	19	24	17	69	15	1	98	4.8	214	141	42	9.1	3.2	142	4.1	1.1	1.3	1.2	8	5.5	2	0	0	0	0
52	0	20	22	77	4	86	132	74	86	6	5	45	13	292	41	5	2	1	5	0	7.2	4.8	0.5	0.2	12	11	14	57	12	1	95	5.3	197	135	44	9.4	3.1	143	3.9	1.5	1.3	1.1	4.1	5.5	1	0	0	0	0
60	1	32	22	74	3	81	113	59	60	5	5	46	13	243	41	6	3	1	8	0	7	4.5	0.8	0.3	22	18	19	62	26	1	60	4.8	183	58	67	9.4	4.2	144	4.6	1.4	1.2	0.9	0.4	5.5	2	0	0	0	0
44	0	16	22	75	5	78	135	76	77	6	5	49	14	286	32	9	2	1	11	0	6.8	4.5	0.6	0.3	29	19	21	77	12	1	109	5.2	194	85	57	9.5	3.7	141	4.3	1.3	1.2	1.1	1	6	2	0	0	0	0
45	1	20	20	68	3	86	97	54	61	5	4	39	13	228	30	7	2	1	21	0	6.8	4.2	0.7	0.3	18	12	13	33	8	1	105	2.8	174	83	66	8.9	3.2	140	4.6	1.9	1	0.9	0.8	6.5	1	0	0	0	0
42	0	24	24	82	5	76	135	84	48	4	5	46	14	194	33	10	6	1	17	0	7.5	4.6	1	0.4	21	27	30	64	15	1	115	5.4	187	105	48	8.9	3.3	140	4.4	2.9	1.5	1.1	0.4	6	1	0	0	0	0
48	0	23	23	85	5	77	116	84	68	8	4	46	13	239	37	9	2	1	5	0.1	6.5	4.3	1.1	0.3	20	23	28	77	7	1	98	7.3	208	284	38	9.2	4	143	4	1.5	1.3	1.1	3.8	5	3	0	0	0	0
44	0	26	25	90	5	81	125	68	70	5	5	45	13	229	41	7	8	2	2	0	7	5.1	1.3	0.4	31	66	161	54	17	1	104	5.7	173	156	50	9.6	3.3	142	4.1	1.1	1.6	0.7	0.8	5.5	2	0	1	0	1
56	1	27	22	81	3	72	125	78	76	5	5	41	13	160	45	9	2	1	30	0	7.4	4.4	0.4	0.2	33	24	19	114	16	1	91	4.8	152	120	57	9.2	3.8	139	4	4.8	1	1.3	8	6.5	2	0	0	0	1
46	0	28	28	93	5	73	124	83	72	7	5	46	13	328	31	9	4	1	11	0.3	6.8	4.6	0.8	0.3	18	27	47	53	9	1	99	6.5	232	234	40	9.3	3.7	143	4.5	2.2	1.3	1.3	0.7	5.5	1	0	0	0	0
59	1	30	24	80	3	80	139	85	82	5	5	40	13	267	34	5	0	1	5	0	7	4.3	0.6	0.2	17	12	12	30	11	1	101	5.1	231	138	57	9.5	3.8	141	4	0.9	1.1	1.2	7.9	6	1	0	0	0	0
51	0	27	28	95	5	73	134	82	65	4	5	46	13	202	57	11	3	1	6	0.1	6.8	4.7	0.8	0.3	24	33	24	48	15	1	99	2.9	189	75	59	9	3.1	144	4.2	4	1.4	1.3	0.6	6	2	0	0	0	0
45	0	23	27	97	4	80	148	91	70	5	5	48	13	248	35	7	6	1	5	0.1	7	5.1	1.3	0.4	71	119	79	64	11	1	79	8.1	210	308	39	9.3	4.2	140	4.3	3.8	1.1	1	3.2	5.5	1	0	0	0	0
48	0	25	24	86	5	71	123	73	65	4	4	41	13	241	46	8	4	1	4	0.1	7	5	1.4	0.4	18	32	38	50	11	1	92	6.2	238	154	53	10	3.3	139	4.2	1.4	1.5	1	4.1	5.5	2	0	1	0	0
49	1	31	23	82	3	78	104	55	57	5	4	37	12	231	38	8	2	1	23	0	7.1	4.3	0.4	0.2	19	18	20	65	10	1	107	3.4	175	59	65	9.2	4.2	142	4.1	5	1.1	1	8	6.5	1	0	0	0	0
44	1	31	24	82	3	85	111	64	70	4	4	37	13	219	46	7	3	1	39	0	7.3	4.7	1.5	0.5	20	11	16	65	14	1	93	4.4	230	176	51	9.8	3.8	140	4.2	4.1	1.2	1	0.4	8	2	1	0	0	0
58	0	25	24	84	5	74	120	80	74	4	5	44	12	186	41	7	2	1	4	0	6.8	4.4	1.4	0.5	36	42	222	72	12	1	85	6.9	207	211	58	9.4	2.8	143	4.1	2.2	1.2	0.9	8	6	2	0	0	0	0
44	0	27	26	85	5	82	123	70	57	5	5	44	13	262	29	8	5	1	14	0.6	7.3	4.9	0.6	0.2	29	29	29	62	15	1	91	7.2	194	175	37	9.5	4.3	142	4.5	2.1	1.3	1.1	4.9	5	1	0	0	0	0
34	0	30	35	118	4	84	140	90	94	8	5	49	14	296	34	8	6	1	10	0.4	6.7	4.4	0.8	0.3	22	30	79	80	9	1	115	9.9	240	582	37	9.1	2.8	140	4	1.6	0.9	0.8	0.4	6.5	4	0	0	0	0
50	0	16	23	81	5	83	115	67	66	3	4	43	12	208	42	7	1	1	2	0	6.7	4.6	1.5	0.5	31	24	14	55	10	1	84	6.4	141	53	41	9.6	3.9	143	4.2	5.1	1.4	1	5.1	5.5	1	0	0	0	0
48	1	29	23	78	3	81	95	63	71	4	4	35	13	244	45	5	1	1	21	0.3	6.9	4.1	0.2	0.1	13	10	9	42	13	1	100	3.2	197	122	63	9.2	3.4	141	4.3	3.5	1	1.2	0.4	5.5	2	0	0	0	0
50	1	32	24	80	3	81	114	73	70	5	4	36	17	335	40	9	2	1	26	0.1	7.6	4.4	0.6	0.2	21	24	18	59	10	1	95	4.5	206	148	60	9.1	3.5	139	4	8.3	1	0.8	7	5.5	1	0	0	0	0
45	0	23	24	80	6	79	115	70	49	5	5	47	13	301	30	9	3	1	2	0.1	6.3	4.4	0.9	0.3	30	33	26	86	10	1	105	4.9	151	89	52	8.8	2.7	140	4.5	2.1	1.4	1.1	2.2	7	1	0	0	0	0
46	1	30	24	86	3	81	123	66	68	6	4	37	13	262	31	7	1	1	9	0	7	4.3	1	0.3	33	39	30	41	10	1	112	4.8	211	99	51	8.9	2.8	140	3.9	4.5	1.1	1.2	3	5.5	2	0	0	0	0
44	0	23	24	85	5	82	149	88	70	5	5	45	13	246	28	8	5	1	4	0	7.2	4.8	0.9	0.3	21	22	24	54	10	1	107	5.8	144	97	55	9.3	2.9	140	4.1	1.4	1.4	1.3	0.5	6	2	0	0	0	0
59	0	25	24	80	4	74	134	88	67	4	5	44	13	217	36	6	2	1	9	0.1	6.7	4.3	0.8	0.3	19	21	11	78	13	1	97	4.5	210	23	58	8.9	3.4	140	4.4	1.4	1.4	1.2	8	5.5	2	0	0	0	0
49	0	23	28	90	3	85	119	85	88	8	5	47	13	217	32	8	1	1	5	0.4	6.5	4.4	0.5	0.2	20	17	25	70	12	1	88	8.1	152	242	25	8.8	3	142	4.1	1.4	1	1	0.4	5.5	1	1	0	0	0
60	0	21	24	83	4	71	134	88	66	5	5	48	13	222	34	7	8	1	2	0	6.7	4.4	1	0.3	15	18	22	31	22	1	95	5.8	147	140	43	9.3	3.6	141	4.3	1	1.1	1.1	2.7	7	2	0	0	0	0
50	0	26	24	85	5	79	130	76	63	4	5	45	13	179	47	6	2	1	5	0	7.1	4.7	1.6	0.4	28	25	24	69	11	1	81	6.1	200	142	47	9.4	3.1	143	4.9	3.4	1.2	1	1	5.5	1	0	0	0	0
46	0	23	23	83	5	81	115	79	71	5	5	46	13	279	45	6	5	1	8	0	7	4.5	0.7	0.3	26	31	24	62	12	1	102	5.9	186	138	48	9.4	3.8	141	4.3	2.8	1.2	1.1	8	7	2	1	0	0	0
49	1	24	21	79	4	73	136	84	55	4	4	39	13	177	42	8	3	1	22	0	7.3	4.5	0.7	0.2	18	12	14	85	14	1	109	4.2	202	94	48	9.5	4.3	147	4	7.2	1	1	0.6	7	1	1	0	0	0
54	0	16	19	75	5	79	124	74	70	5	4	44	14	245	47	11	2	1	11	0	7.1	4.8	0.7	0.3	16	15	93	67	8	1	98	8.1	185	133	50	9.3	2.5	139	3.6	1.3	1.2	1.1	2.5	5.5	1	0	0	0	0
48	0	20	24	79	5	81	120	80	58	5	4	43	13	231	36	7	3	1	2	0	6.6	4.3	0.7	0.3	23	20	13	63	12	1	97	3.7	152	106	52	9.1	3.5	141	4.1	3.8	0.9	0.9	8	6	1	0	0	0	0
50	0	20	21	80	4	72	121	81	82	12	5	46	14	312	25	7	2	1	50	3.1	7.3	4.5	0.7	0.3	17	16	34	108	12	1	106	5.4	191	103	40	9.5	3.2	141	4	2.5	1.1	0.9	0.4	5	2	0	0	0	0
47	0	23	24	83	4	74	127	84	67	5	5	43	13	191	36	8	3	1	2	0	6.7	4.5	1.3	0.4	16	16	16	56	16	1	83	5.3	177	128	42	9.1	3	140	3.8	4.6	1.3	1	2.6	6	2	0	0	0	0
49	0	24	22	78	4	71	121	70	74	7	5	44	13	241	31	6	5	0	2	0	6.8	4.7	1.1	0.4	17	20	28	51	16	1	102	5.8	158	84	49	9.6	3.5	141	4.2	1.7	1.8	1.4	0.4	5.5	1	0	0	0	0
48	0	23	23	79	4	83	104	61	72	6	5	42	14	269	33	9	2	1	14	0.1	7.2	4.4	1.2	0.4	21	16	22	64	16	1	99	6	199	47	65	9.7	3.3	143	4.3	2.4	1.4	1.1	8	5.5	1	0	0	0	0
59	0	19	22	80	5	71	120	73	72	5	5	46	13	230	33	7	1	1	13	0.1	7.1	4.4	0.5	0.2	21	21	65	65	9	1	79	5.6	255	178	64	9.5	3.3	141	4.4	4.2	1.2	1	0.6	5.5	1	0	0	0	0
61	1	41	32	104	3	80	111	71	79	9	5	42	14	240	35	5	3	1	5	0.2	6.8	4.5	0.6	0.2	17	25	118	67	20	1	115	5.7	186	180	47	9.2	3.6	142	4.3	1.7	1.3	1.2	8	5.5	2	1	0	0	0
44	0	23	23	85	4	80	116	67	66	4	5	47	13	182	38	6	4	1	2	0.1	6.8	4.4	1	0.3	13	14	17	87	11	1	107	5	204	140	43	9.1	2.5	140	3.8	0.7	1.1	1.2	2.7	6	1	0	0	0	0
48	0	26	25	88	5	78	140	90	57	5	4	40	13	290	30	6	3	1	10	0.1	7.2	4.5	0.5	0.2	17	22	19	61	13	1	111	5.5	189	119	45	8.9	3	140	4.1	1.3	1.3	1.5	3.6	5.5	1	0	0	0	0
42	0	21	21	79	5	80	110	70	74	6	5	46	14	298	27	10	1	1	22	0.1	7.6	4.8	0.6	0.2	16	13	17	65	13	1	82	6.1	214	46	71	9.5	3.5	139	4.3	0.6	1.5	1.3	0.4	5.5	2	0	0	0	0
43	0	21	22	77	5	85	110	71	84	5	5	50	14	227	44	6	1	1	2	0	7.3	4.6	1.3	0.5	24	20	27	60	12	1	92	6.1	171	41	69	9.2	3.5	143	3.6	1.9	1.7	1	0.9	5.5	2	0	0	0	0
50	0	28	26	98	5	82	120	80	93	7	5	46	13	388	37	8	5	1	9	0	7.3	4.5	1.7	0.4	25	27	94	48	17	1	91	4.3	236	273	44	9.6	3.1	140	4.5	3	1.1	1	0.4	5.5	2	0	0	0	0
49	1	27	22	77	3	85	114	73	70	5	4	42	12	246	35	6	2	1	11	0.1	7.2	4.7	1.1	0.4	21	28	22	48	14	1	104	4.6	232	107	66	9.6	4.5	142	4.1	5	1.2	1.1	0.4	5.5	1	0	0	0	0
53	0	29	26	92	4	78	131	81	70	6	5	43	13	224	30	8	3	1	7	0.1	6.8	4.5	0.6	0.2	23	34	35	59	17	1	100	6.5	168	294	31	9.4	3.8	142	4.3	1.3	1.2	1.2	1.9	5.5	1	0	0	0	0
48	0	24	27	95	6	77	118	80	73	5	6	51	12	271	40	6	3	1	3	0	7.4	5.1	2.1	0.6	32	40	90	80	15	1	82	6.7	218	193	53	9.7	3.6	141	3.8	2.1	1.5	1.2	4.7	5.5	3	1	0	0	0
58	1	31	24	87	3	83	106	65	59	3	4	33	13	193	46	5	3	1	17	0	6.8	4.3	0.7	0.3	18	11	10	61	16	1	99	5.6	191	61	70	9.3	3.7	144	4.2	2.5	1.3	1.4	0.7	6	1	0	0	0	0
44	0	24	26	88	5	78	127	75	73	7	5	46	14	250	38	7	2	1	9	0.1	6.8	4.4	0.6	0.3	17	47	128	68	12	1	97	6.1	189	261	44	9.4	2.9	139	4.7	1.7	1.1	1.4	1	6	3	0	0	0	0
58	1	26	21	71	3	84	134	80	73	3	4	39	13	182	46	8	4	1	2	0	6.6	4.4	0.9	0.3	20	14	19	74	13	1	96	3.2	173	107	53	9.2	3.7	139	4.1	2.4	1.8	1.1	4.5	7	2	0	0	0	0
54	1	27	21	74	3	80	106	70	62	4	4	39	13	283	53	6	1	1	11	0	6.9	4.6	0.8	0.3	24	19	12	60	13	1	94	3.1	212	113	68	9.3	3.3	142	4.2	1.1	1.3	1.2	1.2	5.5	1	0	0	0	0
46	0	22	23	81	6	78	119	73	56	3	5	46	13	170	31	8	4	1	2	0.1	6.5	4.6	1.1	0.4	22	23	19	49	20	1	112	5	171	60	78	9	3.2	142	4.4	1.6	1.1	1.2	1.8	6.5	2	0	0	0	0
66	1	36	30	97	3	78	129	69	70	3	5	41	13	262	50	6	1	1	2	0	7	4.6	0.6	0.3	23	20	13	59	17	1	82	2.9	154	67	59	9	3.5	143	3.9	1.5	1.4	1.1	0.7	5.5	1	0	0	0	0
57	0	25	24	86	5	70	128	78	59	5	4	42	13	183	44	7	8	1	11	0.1	6.3	4.1	1.2	0.4	19	14	26	58	13	1	88	5.7	208	152	53	9.2	2.9	142	4	3.8	1.3	0.9	3.9	6.5	1	0	0	0	1
43	0	35	29	97	4	82	128	79	80	7	5	47	13	289	39	4	1	0	5	0.1	6.6	4.5	1	0.4	23	25	25	54	19	1	110	7.9	185	45	62	9.1	3.1	146	4.3	1.1	1.2	1.1	3.2	5.5	2	1	0	0	0
52	1	28	22	82	4	80	102	69	65	3	4	41	13	154	29	10	6	1	9	0	6.9	4.4	1	0.3	18	10	11	59	17	1	86	4.2	188	116	48	9.4	4.3	141	4	1.2	1.1	1	0.4	5.5	2	0	0	0	0
54	0	29	29	97	3	79	129	68	75	5	5	49	13	235	38	6	8	0	3	0	7.7	5	0.9	0.3	52	68	130	92	16	1	117	10.1	217	404	39	9.5	4.2	143	4	2.2	1.3	1	0.6	5.5	2	1	0	0	0
43	0	23	28	92	4	81	100	60	76	6	5	48	13	185	36	6	2	1	3	0.1	6.8	4.4	0.3	0.1	19	26	34	33	14	1	78	6	164	419	25	9.1	3.6	141	4.3	1.9	1.2	1.1	8	7	1	0	0	0	0
44	0	24	23	79	4	80	124	84	95	6	5	50	12	265	42	6	5	0	10	0.1	7.1	4.9	0.8	0.3	36	78	104	93	14	1	106	7.4	180	132	38	10	2.4	142	5	2.8	1.3	1.1	0.9	6	1	0	0	0	0
65	0	23	25	98	4	80	137	88	74	4	5	48	13	158	41	9	3	1	22	0.1	7.2	4.6	0.8	0.3	43	79	48	60	12	1	89	5.4	173	82	49	9	3.1	142	3.9	1.7	1.1	1.1	0.6	5.5	1	0	0	0	0
69	1	31	26	90	2	80	120	68	64	3	4	38	14	150	30	7	2	1	14	0	6.5	4.2	1.2	0.5	28	23	19	82	11	1	97	3.5	156	64	53	8.9	3.8	143	4.2	1.8	1.2	1.2	7.6	7.5	1	0	0	0	0
44	0	29	28	102	4	83	127	85	58	6	5	46	15	215	30	9	3	1	2	0.2	6.3	4.5	0.6	0.3	12	10	42	55	15	1	108	3.7	195	127	68	9.2	3.5	141	4.2	2.8	1.4	0.9	0.6	5.5	1	0	0	0	0
59	0	23	23	82	5	72	130	78	50	4	5	48	13	179	39	5	4	1	2	0	6.8	4.8	2.7	0.7	11	15	33	60	12	1	67	6	171	76	59	9.4	3.2	141	4.5	3.2	1.3	1.3	3.9	5.5	1	0	0	0	0
45	0	16	20	74	5	74	107	71	79	5	6	55	13	301	40	8	2	1	14	0.1	8.3	5.6	1.1	0.4	22	27	20	86	12	1	69	5.9	187	88	58	10.4	4.7	141	5.5	2.6	1.5	0.9	0.4	5	2	0	0	0	0
46	0	25	29	93	5	78	125	67	71	5	5	48	13	274	40	8	4	1	3	0	6.5	4.5	0.8	0.3	18	16	25	69	20	1	109	4.5	219	315	40	9.5	3.6	141	4.4	1.3	1.4	1.2	0.7	6.5	1	0	0	0	0
53	1	26	20	78	3	88	117	69	57	4	4	41	12	157	37	9	5	1	8	0	7	4.4	0.5	0.2	22	22	15	62	13	1	92	3.8	196	129	54	9.6	4.4	142	4.1	0.7	1.3	1.1	6.5	6	1	0	0	0	0
56	1	28	19	77	3	74	108	58	78	5	4	40	13	245	28	7	0	0	44	0.3	7.2	4.5	0.5	0.2	26	21	97	160	11	1	109	3.8	304	287	51	9.8	4	140	4	1.1	1.2	1.2	0.8	8	1	0	0	0	0
43	0	24	24	89	5	71	125	75	87	5	5	50	13	242	32	8	4	1	8	0.2	7	4.7	1.2	0.4	24	22	18	67	11	1	99	6.7	173	129	43	9.3	3.1	141	3.9	1.9	1.2	1	5.1	5.5	3	0	0	0	0
44	0	28	27	88	5	81	118	78	85	7	5	44	13	248	44	6	3	0	7	0.1	6.9	4.5	0.3	0.2	31	54	116	62	13	1	111	5.7	200	220	43	9.8	2.7	139	4.4	0.7	1.6	1.3	0.4	6	1	0	0	0	0
59	0	27	29	99	5	59	160	85	76	5	4	46	13	191	33	5	2	0	19	0	7.4	4.8	0.7	0.3	27	29	74	86	10	1	98	5.5	128	85	37	9.1	2.4	143	4	1.6	1.1	1	3.2	5.5	2	0	0	0	0
43	0	24	23	82	4	91	133	70	81	5	5	48	13	226	31	8	2	1	7	0.1	7.2	4.7	1.3	0.5	20	24	24	62	14	1	104	6.3	177	55	51	9.5	2.6	137	4	2.9	1.4	1	0.4	5	1	0	0	0	0
56	0	14	20	76	5	71	125	72	69	6	4	45	14	163	19	8	4	1	2	0	6.5	4.5	0.5	0.2	17	13	17	73	18	1	68	6.7	172	77	70	9.6	3.8	144	4	0.8	1.3	1.3	0.4	6	1	0	0	0	0
43	0	15	21	80	4	88	124	78	78	6	5	44	13	181	27	7	1	1	2	0	7.2	4.6	0.6	0.3	20	19	26	76	10	1	106	6.2	248	99	71	9.6	3.5	141	4	1.2	1.3	1.1	0.6	7.5	1	0	0	0	0
57	0	24	24	80	4	84	120	80	71	4	5	43	13	177	64	10	3	1	2	0	6.9	4.5	0.9	0.4	31	82	16	83	12	1	96	4.6	101	55	58	8.9	2.5	141	4.4	2.7	1.4	1	0.5	6.5	2	0	0	0	0
57	0	21	20	76	4	72	112	75	61	8	5	51	13	234	27	8	9	1	9	0.1	6.7	4.4	0.6	0.2	17	13	95	45	14	1	78	4.9	171	155	49	9.3	2.8	141	4.6	1.4	1.1	0.9	7	5.5	1	0	0	0	0
47	0	25	25	85	4	78	110	80	69	9	5	48	13	247	26	5	3	1	5	0.1	6.9	4.6	0.5	0.2	24	25	42	66	15	1	120	6.6	161	60	45	8.9	3	141	4.6	2.1	1.2	1.6	0.4	5.5	2	0	0	0	0
46	0	18	23	81	4	81	122	76	91	4	5	35	17	299	26	8	4	1	16	0.4	6.3	4.2	0.4	0.2	17	17	36	56	8	1	103	7	175	92	70	8.9	3.4	143	4.5	1.9	1.1	1.4	6.1	6	2	0	0	0	0
44	0	18	24	81	6	76	114	74	74	5	5	47	12	203	51	8	2	1	2	0	6.9	4.7	1.1	0.4	19	13	29	53	11	1	105	7	178	236	50	9	3.1	142	4.3	1.1	1.3	1	0.5	7.5	2	0	0	0	0
44	1	25	21	77	3	86	113	67	77	4	4	38	12	275	32	6	5	1	8	0	6.7	4.1	0.7	0.3	13	10	12	33	14	1	79	4.4	165	51	50	8.8	3.7	141	4.6	1.3	1.3	0.9	0.4	7.5	1	0	0	0	0
57	0	26	25	92	5	74	114	74	83	4	5	47	14	241	29	7	1	1	6	0	7.1	4.7	0.8	0.3	15	12	15	70	15	1	122	4.3	195	109	62	9.7	4.2	141	4.7	0.3	1.8	1	0.6	6	1	0	0	0	0
41	1	24	21	74	3	84	131	79	80	6	4	39	13	273	44	6	1	1	18	0.1	6.8	4.4	0.5	0.2	20	18	14	46	13	1	115	4	168	60	64	8.7	3.2	140	4.1	2.2	1.4	1.3	8	5.5	1	0	0	0	0
43	0	26	26	96	6	75	127	72	63	7	5	46	13	210	41	6	1	1	5	0	7.5	5.3	0.6	0.2	26	40	35	83	15	1	137	6	200	220	41	9.3	3.3	143	4.1	1	1.6	1.2	0.4	6.5	2	0	0	0	0
58	0	27	27	95	3	83	127	76	69	5	5	46	13	290	43	8	4	1	2	0.1	7.3	5.1	2	0.5	18	21	61	55	15	1	109	7.6	206	221	49	10.1	3.4	141	4.3	1.7	1.6	1	0.4	6.5	2	0	0	0	0
52	0	31	30	99	4	79	130	80	75	8	6	50	14	290	27	5	3	1	3	0.1	7.1	4.5	1.3	0.4	18	25	36	72	14	1	85	6.7	194	215	35	9.2	3.2	141	4.1	1.9	1.6	1.1	8	7.5	2	0	0	0	0
42	0	22	24	86	5	78	122	84	74	7	4	40	13	231	30	7	0	1	2	0	6.7	4.4	0.4	0.2	20	17	43	71	9	1	110	2.7	187	206	49	9.1	2.8	139	4.1	1.8	1.2	1.1	4.7	7.5	2	0	1	0	0
55	0	23	26	89	6	81	118	78	63	6	5	46	13	238	20	6	2	1	9	0.1	7.2	4.8	0.8	0.3	28	32	47	75	13	1	109	5.4	194	124	43	9.4	3.9	141	4.6	1.9	1.2	1.1	0.9	6.5	1	1	0	0	0
44	0	19	21	79	6	78	123	67	67	3	5	42	13	160	48	6	2	1	2	0	6.9	4.6	0.5	0.2	19	16	41	61	13	1	89	5	174	66	53	9	3	146	4.6	0.6	1.3	1	0.4	5.5	1	0	0	0	0
48	0	24	28	90	5	80	121	78	75	5	5	46	13	221	28	5	2	0	2	0.1	6.7	4.9	0.9	0.3	25	34	43	108	9	1	102	5.8	183	270	37	8.8	2.3	143	4.3	1	1.4	1	0.5	6	1	1	0	0	0
53	0	23	26	95	5	73	130	90	72	7	5	47	14	230	28	6	1	1	12	0.4	7.3	4.6	0.9	0.3	19	25	36	63	21	1	102	4.8	204	368	38	9.6	3.4	140	4.3	1.6	1.4	1.2	0.4	5	1	1	0	0	0
51	0	26	24	82	4	81	126	86	86	4	5	50	13	231	39	6	4	1	12	0	7.6	5.1	1	0.4	28	45	82	82	11	1	92	5.1	237	151	58	9.7	2.9	140	4.1	2.4	1.4	1.2	7.7	5	2	1	0	0	0
49	0	24	23	86	4	77	105	68	83	5	5	44	12	259	41	6	1	1	15	0.3	7.1	4.3	0.9	0.4	17	17	47	46	16	1	95	4.8	162	95	45	9	3.1	141	4.1	0.9	1.4	1.1	0.7	6	2	0	0	0	0
44	0	26	26	83	5	68	137	83	63	5	5	44	13	220	42	8	3	0	4	0.1	6.5	4.3	1.4	0.5	17	21	13	59	10	1	88	6.8	133	53	54	9.4	3.4	141	4.6	1.7	1.5	1.1	0.9	7.5	3	0	0	0	0
44	0	23	24	81	6	82	135	85	90	8	5	45	13	270	25	8	2	1	32	1.1	7.7	4.6	0.8	0.3	22	17	76	81	11	1	126	5.4	178	58	86	9.2	2.8	139	4.2	3.5	1.2	1.5	5.2	7	2	0	0	0	0
40	1	27	20	75	3	89	94	62	70	5	5	43	13	304	33	6	4	1	12	0	7.4	4.8	1.6	0.5	17	17	15	62	8	1	110	4.1	148	95	44	9.9	3.7	141	4.1	1.6	1.5	1	0.4	5.5	2	0	0	0	0
56	0	22	22	90	5	72	120	82	58	5	5	50	13	210	25	7	1	1	7	0	7.1	4.6	0.8	0.3	20	21	33	51	17	1	96	5	188	77	62	9.6	3.5	146	4.4	1.5	1.1	0.9	0.4	7	1	1	0	0	0
48	0	25	24	88	6	78	114	77	89	3	5	48	13	224	34	8	2	2	4	0	7	4.6	1.2	0.4	16	17	33	36	11	1	90	4.6	184	72	61	9.6	3.5	143	4.7	0.7	1.4	1.1	0.7	6	3	0	0	0	0
46	0	33	30	102	5	85	120	70	91	7	5	43	13	325	35	7	1	0	3	0.1	6.8	4.6	0.6	0.2	17	29	40	49	13	1	110	6.2	97	239	27	9.4	3.8	141	3.8	3.7	1.3	1.1	8	5.5	1	1	0	0	0
47	0	27	24	93	4	85	130	88	54	9	5	47	13	301	45	5	2	1	12	0.1	7.7	4.8	0.6	0.2	34	41	70	70	7	1	118	6.4	211	167	40	9.3	3	140	4.4	0.8	1.3	1.2	0.4	5.5	1	0	0	0	0
50	0	23	24	87	6	72	123	81	88	12	5	48	13	251	24	3	2	0	7	0.1	7.1	4.7	0.8	0.3	21	22	36	89	12	1	100	6	244	325	41	9.6	3.2	139	4.5	1.6	1.4	1.3	0.6	5.5	2	0	0	0	0
46	0	20	27	84	5	80	118	77	71	8	5	47	13	193	42	7	4	1	5	0.1	6.5	4.7	0.5	0.2	27	52	31	72	11	1	107	6.1	167	148	60	9.5	3.2	144	4.1	1.9	1.5	1.3	0.4	7	1	0	0	0	0
59	0	11	17	67	4	69	108	76	92	6	5	47	13	266	27	6	2	0	5	0	6.7	5	0.5	0.2	22	18	17	40	15	1	54	5.6	154	82	68	9.8	3.4	144	5.4	1.4	1.4	0.9	4.6	5.5	4	0	0	0	0
52	0	18	24	83	5	72	131	78	65	6	4	42	13	191	29	6	5	0	11	0.2	7.1	4.5	0.9	0.4	16	17	29	69	14	1	102	4.9	144	102	50	9	3	142	4.2	2.2	1.2	1.2	0.4	8	1	0	0	0	0
53	0	29	26	93	4	85	119	73	52	5	5	44	14	234	52	6	0	0	9	0.1	7.3	4.7	1.4	0.4	36	51	39	58	13	1	86	6.4	237	60	54	9.5	3.3	143	4.3	3.3	1.4	1.1	8	5.5	2	0	0	0	0
44	0	27	26	87	5	86	137	93	70	4	5	46	13	276	39	6	3	1	4	0	6.7	4.7	0.8	0.3	16	22	38	66	13	1	119	6.3	201	103	48	9.4	2.5	138	4.1	1.1	1.2	1.2	0.6	6.5	1	0	0	0	0
49	1	25	20	81	3	80	106	70	72	5	4	42	13	188	31	7	1	1	2	0	6.7	4.5	0.9	0.3	20	12	11	49	10	1	102	3.1	204	58	73	8.7	3.4	139	4	3.4	0.9	0.6	1.6	7.5	2	0	0	0	0
59	0	27	25	87	4	82	138	88	67	4	5	44	14	212	41	7	2	0	13	0.1	7.3	4.4	0.6	0.2	30	24	29	75	13	1	94	8.4	264	156	50	9.2	2.8	141	4.1	1.3	1.4	1.2	8	6	1	0	0	0	0
54	0	23	23	80	4	79	133	98	75	6	5	45	13	258	32	7	6	1	14	0.3	6.8	4	0.5	0.2	13	14	18	47	10	1	81	5.3	198	103	46	9.2	3.4	144	4.5	1.8	1.3	1.1	0.4	5.5	1	0	0	0	0
48	0	27	26	88	4	83	118	84	63	8	5	49	14	180	39	8	2	0	14	0.1	7.2	4.6	2.2	0.7	24	22	28	76	9	1	103	9.6	207	66	59	9.1	2.8	140	4.3	1.3	1.3	1.2	4.6	7	1	0	0	0	0
48	0	16	20	72	5	80	115	74	59	5	5	43	14	208	31	11	3	1	4	0	6.7	4.3	0.7	0.3	56	58	97	96	10	1	117	6.8	121	82	96	8.9	2.9	143	4.1	2.1	1.3	1.1	0.6	7	2	1	0	0	0
39	1	24	19	75	3	90	99	54	68	4	5	41	14	226	42	6	1	1	6	0	7	4.7	0.6	0.3	15	13	15	62	15	1	119	3.8	131	42	50	8.9	3.9	144	4.1	1.6	1.2	1	0.6	5.5	2	0	0	0	0
50	0	25	23	80	5	73	120	80	101	5	5	47	14	315	45	6	4	1	8	0.1	7.6	5.2	0.6	0.3	26	20	17	60	16	1	78	4.2	184	101	64	10.4	3.2	143	4.3	1.2	1.1	1.1	1.4	5.5	4	0	0	0	1
52	0	28	27	89	4	80	130	84	62	7	5	47	12	226	32	7	3	0	4	0.1	7	4.4	0.7	0.2	19	36	36	61	15	1	130	6.5	151	179	33	9.1	2.4	142	4.4	2.3	1.3	1.3	5.1	6	1	0	0	0	0
46	0	25	24	83	5	82	150	100	96	5	5	44	13	284	36	7	1	1	9	0.1	7.5	5	1	0.4	39	52	41	55	15	1	81	5.6	150	91	69	9.5	3	142	4	3.1	1.4	1.1	7.6	5.5	2	0	1	0	0
54	0	22	23	85	4	72	122	72	79	4	5	44	14	216	60	11	2	1	16	0.1	6.6	4.2	0.4	0.2	18	17	18	53	11	1	90	5	180	86	49	9	3	144	3.9	0.8	1.1	1.3	0.8	7	2	0	0	0	0
44	0	24	25	86	5	73	116	68	61	10	5	47	13	280	29	6	3	1	2	0	6.3	4.4	1.1	0.4	12	15	32	73	12	1	104	6	168	130	56	9.1	3.1	142	4.1	1	1.2	1.2	0.4	6	1	0	0	0	0
56	0	19	21	77	4	82	115	71	60	4	4	43	12	169	34	7	2	0	2	0	6.6	4.7	0.7	0.3	28	30	25	58	18	1	96	5.4	149	81	58	9.6	3.6	142	4.4	3.1	1.6	1.3	2.9	6	1	0	0	0	1
44	0	29	30	96	4	86	129	87	70	7	5	46	13	235	43	5	6	1	2	0	6.7	4.4	0.8	0.3	19	28	68	53	12	1	109	6.9	199	234	44	9.2	2.8	138	4.1	1.2	1.3	0.9	6.9	5.5	1	0	0	0	0
55	0	27	27	92	5	70	138	88	66	7	5	46	12	298	32	8	1	0	12	0	7.8	5	0.5	0.2	41	58	60	57	10	1	115	7.7	202	217	47	9.9	3.9	139	4.2	0	1.4	1.7	4	5.5	1	0	0	0	0
44	0	18	21	78	4	79	124	79	87	4	5	43	13	221	45	6	1	1	7	0	8	4.8	1.9	0.6	14	11	13	88	22	1	92	6.1	177	58	81	10.1	4	141	4.2	0.7	1.5	1	5.9	5.5	2	0	0	0	0
49	1	28	22	79	3	81	119	64	86	5	5	44	12	205	49	7	3	0	9	0	7.3	4.4	0.8	0.3	22	18	34	90	9	0	116	5.5	204	235	55	9.2	3.1	140	4.2	0	2.6	1.7	0.5	6	2	0	0	0	0
44	0	29	27	93	4	79	119	70	73	5	5	46	13	202	28	8	1	0	3	0.1	7	4.8	1	0.4	24	29	16	74	17	1	106	6.8	110	52	47	9.3	2.9	140	4	0.9	1.3	1	8	5.5	2	0	1	0	0
59	0	18	20	79	3	85	139	94	93	5	5	47	14	146	28	7	1	0	18	0.1	8	4.6	0.8	0.3	40	49	36	83	15	1	96	4.1	187	67	66	9.2	3	142	4.2	4.7	1.3	1.7	0.4	5.5	1	0	0	0	0
46	0	22	23	80	3	82	133	83	70	6	5	47	13	258	36	9	1	1	21	0.1	7.4	4.7	0.7	0.2	20	23	56	70	14	1	87	6.3	223	210	40	9.3	3.1	141	4	2	1.2	1.1	4.9	6	2	0	0	0	0
44	0	32	31	108	5	78	126	84	92	5	5	43	13	270	36	7	1	1	13	0.3	7.3	4.4	0.9	0.3	23	30	52	54	15	1	109	5.6	152	231	33	9	2.9	140	4.1	1	1.4	1.2	0.6	7	2	0	0	0	0
44	0	32	28	96	4	83	130	80	64	5	6	50	14	230	35	8	2	1	13	0.1	7.3	4.6	0.7	0.3	29	51	33	69	16	1	111	4.8	202	105	39	9.8	3.6	138	4.3	2.1	1.5	1.2	2.6	8	1	0	0	0	0
44	0	26	22	86	5	77	126	80	83	5	5	45	12	289	35	7	5	1	2	0	6.9	4.9	1.5	0.5	15	16	25	50	11	1	83	5.1	191	78	69	9.9	3.2	140	4.5	3	1.5	1	0.4	7.5	2	0	0	0	0
46	0	30	27	93	4	87	131	69	74	7	5	47	14	218	37	8	3	0	5	0.2	7	4.4	1.4	0.4	19	26	26	54	10	1	110	5.8	214	233	40	8.8	2.8	140	4.3	0.8	1.4	1.1	0.8	6.5	1	0	0	0	0
58	0	26	24	85	3	82	112	67	71	6	5	47	14	170	34	7	2	0	4	0	7	4.9	1.1	0.5	17	34	27	69	14	1	97	5.7	117	95	41	9.2	2.2	141	4.3	1.6	1.3	0.9	0.4	6	2	0	0	1	0
57	0	20	22	77	4	76	123	81	73	5	5	43	13	186	29	5	7	1	24	0.1	6.7	4.8	0.6	0.2	23	20	14	62	17	1	100	5	237	55	85	9.7	3	141	3.9	2.3	1.5	0.7	0.4	5	1	0	0	0	0
46	0	31	28	96	5	81	110	82	86	6	5	45	13	226	35	7	2	0	11	0.1	7.1	4.8	1.1	0.4	33	43	47	63	13	1	107	6.5	210	306	42	9.2	3.3	139	4.1	2	1.5	1.1	0.5	7.5	1	0	0	0	0
44	0	30	27	93	5	80	138	79	56	5	5	44	13	241	32	6	3	0	11	0.1	7.2	4.3	1.1	0.4	24	21	16	59	13	1	104	6.4	201	57	48	9.3	3.2	140	4.7	2.2	1.1	1	0.4	5.5	1	0	0	0	0
48	1	26	22	79	4	86	115	63	73	4	4	30	20	260	29	6	1	1	14	0	6.4	4.1	0.6	0.2	16	8	8	57	12	1	84	5.3	257	60	93	9	3.5	141	4	2.6	1.1	0.7	8	5.5	2	1	0	0	0
59	0	22	23	81	4	76	125	82	64	6	5	44	14	264	32	8	4	1	20	0.3	6.9	4.7	0.7	0.3	27	14	14	67	12	1	95	5.2	165	90	50	9.8	3.6	141	4.4	2.3	1.3	1	1	5.5	2	0	0	0	1
46	0	22	22	80	5	83	120	77	96	5	5	43	13	198	26	7	6	1	2	0	6.4	4.6	0.7	0.3	17	14	22	73	14	1	68	6.6	163	43	81	9.6	3.8	145	4.2	2.1	1.5	1.2	0.6	6	1	1	0	0	0
46	0	24	25	79	5	84	118	79	68	8	5	46	14	224	47	7	2	1	13	0	7.2	4.6	0.5	0.1	30	25	21	68	13	1	88	5	277	239	36	10	4.2	142	5.5	1.7	1.1	1	8	6.5	3	0	0	0	0
62	1	33	25	85	3	85	119	58	65	4	4	39	14	190	48	6	3	1	15	0	6.2	4.2	0.4	0.2	20	15	35	55	13	1	79	4	190	180	43	9.1	2.9	142	4.1	5.4	1.2	1.2	8	5.5	2	0	0	0	0
58	0	25	25	89	4	72	110	74	72	5	5	43	13	328	40	5	2	0	7	0.1	7.1	4.6	1.1	0.3	22	19	29	48	13	1	81	5.4	209	186	45	9.6	3.4	142	4.3	1.6	1.4	1	0.7	6	1	0	0	0	1
48	0	30	28	93	5	80	124	80	63	5	5	44	13	150	41	9	3	1	5	0.1	7	4.8	0.9	0.4	24	32	52	73	9	1	84	5.7	154	110	57	9.1	2.7	142	3.9	2.8	1.3	0.9	5.1	5.5	1	0	0	0	0
46	0	20	22	73	5	83	127	87	82	5	5	49	14	224	47	8	1	0	2	0	6.9	4.8	0.7	0.2	14	10	14	61	12	1	87	4.3	226	168	72	9.3	2.7	141	4.1	1.9	1.2	0.9	0.6	5.5	1	0	0	0	0
56	0	18	21	79	5	75	132	82	66	6	4	43	13	219	38	9	2	0	17	0.1	7.2	4.1	0.9	0.3	18	8	40	41	14	1	90	6.9	177	149	54	9.4	3.7	140	4.3	2.6	1.1	1.1	0.4	6	1	0	0	0	0
46	0	23	22	82	5	82	110	84	109	6	5	49	13	223	36	9	5	1	13	0.1	8.6	5.5	0.8	0.3	42	57	61	71	13	1	76	7.6	189	56	68	10.3	4.3	138	4.3	1.8	1.7	1.3	0.6	5	5	0	0	0	0
81	0	22	27	97	3	74	153	68	56	5	5	41	14	214	40	7	2	1	7	0.1	6.4	4.2	0.4	0.2	28	18	19	43	15	1	82	6.5	144	115	47	8.5	3.4	142	4.1	3	1.2	1.1	0.4	7	2	0	0	0	0
52	0	19	22	85	4	79	132	81	65	4	5	44	13	277	36	9	2	1	2	0.1	6.9	4.5	0.7	0.2	20	20	42	118	11	1	100	5.7	190	137	38	9.2	3.6	142	4.2	1.7	1.4	1.2	0.4	6.5	2	1	0	0	0
47	1	29	22	81	3	84	105	63	61	6	4	38	13	389	29	13	2	1	43	0.5	7.2	4.3	0.6	0.2	16	7	9	63	11	1	103	3.4	176	131	44	9.5	4.3	142	4.2	3.7	1	1.2	0.5	6	1	0	0	0	0
47	0	30	28	96	4	73	130	90	69	5	5	48	13	231	40	8	1	1	3	0	7.1	4.6	1.7	0.5	32	58	52	41	15	1	87	7.5	202	134	51	9.5	4	142	4.1	2.5	1.3	0.8	0.7	5.5	2	1	0	0	0
57	0	21	26	89	4	82	127	76	63	4	5	46	13	195	36	7	5	1	4	0	6.8	4.3	1.1	0.4	22	17	28	54	17	1	79	5.2	176	121	65	9.3	2.9	139	3.6	3	1.3	0.9	6	8	2	0	0	0	0
45	0	32	31	104	5	84	120	80	79	4	5	44	13	317	25	10	4	1	3	0.5	6.4	4.5	1	0.4	42	62	46	78	9	1	103	6.5	135	68	66	9	2.7	140	4.3	1.5	1.3	1.3	0.4	5.5	1	0	0	0	0
44	0	19	23	76	5	77	130	90	76	5	5	45	14	245	43	5	3	1	2	0	6.3	4.4	0.8	0.3	14	14	14	70	11	1	92	3.4	177	48	62	9	3.7	142	4.1	1.3	1.5	1	5.6	5.5	1	0	0	0	0
59	0	27	26	94	4	75	132	84	76	5	5	47	14	228	35	8	2	1	9	0	6.3	4.4	0.7	0.4	14	15	17	72	11	1	108	2.9	140	50	52	8.8	2.5	144	4.1	1	1.4	1.2	0.6	7.5	1	1	0	0	1
44	0	20	22	79	5	78	134	85	70	7	5	46	14	262	32	7	3	1	5	0.1	6.8	4.5	0.7	0.3	17	15	33	77	8	1	118	3.8	153	216	47	9.2	3	142	4.2	1.8	1.2	1.5	0.7	5.5	1	0	0	0	0
48	0	25	27	92	4	79	112	67	66	5	5	47	14	263	33	7	2	1	6	0.1	6.9	4.6	1.1	0.4	21	23	22	63	17	1	78	6.9	223	85	51	9.3	3	140	4.3	1.5	1.5	1.1	5.2	6	1	1	0	0	0
55	0	9	18	73	6	79	127	65	69	6	4	42	14	209	32	7	12	1	11	0	6.1	4.4	0.7	0.3	17	9	14	57	19	1	98	5.6	266	76	62	8.9	2.7	145	4	2.2	1.6	1.2	0.4	5.5	3	0	0	0	0
45	0	26	24	83	5	82	125	80	74	6	5	45	14	303	33	9	1	1	6	0.1	7.1	4.9	0.8	0.3	24	28	89	50	9	1	97	6	185	181	46	9.4	2.9	140	4.1	3.1	1.7	1.2	3	5.5	3	0	0	0	0
48	0	26	29	102	4	82	144	94	77	5	5	43	13	196	27	7	1	1	2	0	6.9	4.6	0.7	0.3	18	22	31	49	12	1	142	4.3	220	121	44	8.9	3.7	139	3.9	1.6	1.3	0.9	0.4	5.5	2	1	0	0	0
46	0	22	23	83	4	85	127	72	68	4	5	45	13	216	34	7	5	1	5	0	6.8	4.5	0.5	0.2	13	13	13	58	15	1	102	7	218	116	56	9.6	2.6	142	4.2	2.5	1.5	1.1	8	6.5	1	0	0	0	0
54	0	22	22	77	4	78	104	69	73	5	5	44	13	174	38	6	2	1	5	0	6.4	4.2	1.3	0.4	20	14	17	54	12	1	75	5.8	233	118	67	9.4	3.1	144	4.5	1	1.2	0.9	4.2	5.5	1	0	0	0	0
49	0	21	23	87	4	79	110	75	58	6	5	42	15	257	29	6	2	1	13	0.1	6.8	4.2	0.7	0.2	16	11	19	85	10	1	99	5.3	195	100	57	9.6	3.2	141	4.7	1.5	1.1	1	1	8	2	0	0	0	0
60	0	5	16	69	5	81	122	72	76	4	4	37	18	268	33	10	4	1	13	0	6.9	4.4	0.4	0.2	27	16	32	65	18	1	101	3.6	159	41	86	9.4	4	140	4.6	0.9	1.1	1.1	1.8	5.5	2	0	0	0	0
49	0	21	25	87	5	82	130	90	88	6	5	46	12	231	29	7	8	1	2	0	6.9	4.9	0.8	0.4	20	24	46	56	12	1	102	7	95	132	38	9.8	3.3	142	4.3	0.4	1.2	1.4	0.8	5.5	2	0	1	0	0
51	0	18	22	78	4	78	121	74	61	5	5	44	13	197	44	8	1	0	2	0	6.3	4.3	0.9	0.3	22	24	54	45	23	1	77	5.9	170	86	72	8.9	2.8	139	3.9	0.9	1.6	0.8	2.9	6.5	1	0	0	0	0
60	0	27	24	85	3	79	123	72	67	6	4	42	14	218	22	9	1	1	16	0.2	6.9	4.8	1.2	0.4	36	55	63	66	16	1	76	6	222	121	78	9.7	2.6	139	4.2	1	1.5	1.1	1.3	5.5	2	0	0	0	0
52	1	27	21	76	3	79	113	74	90	4	4	43	14	202	30	7	2	1	40	0	8	4.8	0.9	0.4	28	9	16	74	13	1	78	4.4	188	43	90	9.7	3.9	144	4.2	3.3	1.2	0.8	3.9	5.5	2	0	0	0	0
52	0	26	24	90	5	83	145	96	94	8	5	45	13	311	35	7	1	1	32	0.1	8.1	5	0.4	0.2	20	23	82	69	16	1	62	9.1	243	217	51	10.6	4	142	4.7	1.5	1.1	0.9	0.4	5	1	0	0	0	0
42	0	26	25	92	4	71	127	85	45	10	5	46	13	206	34	7	5	0	4	0	6.8	4.7	0.8	0.3	30	34	22	55	12	1	132	6.9	167	107	61	9	3	140	4.3	1.9	1.2	1.1	1	5.5	1	0	0	0	0
59	0	24	23	84	5	70	131	85	71	7	5	48	13	302	27	11	2	1	7	0.5	6.8	4.6	1	0.3	18	13	123	80	17	1	94	8.4	236	276	48	9.6	2.6	142	4.6	4.3	1.1	1.3	2	5.5	1	0	0	0	0
50	0	18	18	76	4	83	121	86	77	6	4	45	13	274	19	5	1	1	12	0	7.8	5	0.8	0.3	20	20	30	60	12	1	84	6.6	208	168	78	9.6	3.1	143	4.5	0.3	1.3	0.8	0.4	5.5	2	0	0	0	0
58	0	28	26	94	4	71	138	81	77	5	4	43	13	195	23	7	4	1	3	0.1	7	4.9	1.2	0.5	21	33	162	60	16	1	81	5.5	162	178	74	9.4	3.1	140	3.5	3.1	1.5	1	0.4	6.5	1	0	1	0	0
47	0	26	27	90	3	85	122	82	74	6	6	52	13	227	30	6	2	1	9	0	7.2	4.8	1.3	0.4	30	51	45	60	19	1	101	5.2	181	202	44	9.2	3.3	144	3.9	1.6	1.4	1.6	0.4	6	2	0	0	0	0
53	0	24	23	88	5	73	133	75	63	10	5	49	13	253	33	7	2	1	13	0.1	7	4.5	0.7	0.3	14	17	20	105	14	1	96	4.1	192	186	47	9.7	3.3	141	4.4	1.4	1.6	1.4	1.8	6.5	1	0	0	0	0
46	0	28	27	90	4	77	140	90	75	8	5	46	12	340	32	7	5	1	20	0.1	8.1	4.8	1	0.3	28	28	53	96	11	1	108	6	219	390	34	9.4	2.9	141	3.9	1	1.3	1	6.3	6	1	0	0	0	0
58	1	29	22	88	3	85	112	56	59	4	4	39	13	225	35	6	1	0	14	0.1	6.9	4.4	0.6	0.2	18	16	18	72	16	1	85	5.1	209	85	48	9.1	3.9	144	3.8	2.1	1.2	1.1	0.6	5.5	2	0	0	0	0
57	0	26	29	96	4	69	150	90	51	5	4	41	13	206	43	9	1	0	14	0.1	7.3	4.6	1	0.3	23	20	45	65	14	1	101	6.3	207	124	54	9.6	3.3	144	4.2	1.7	1.3	0.9	7.2	6.5	2	0	0	0	0
44	0	27	25	87	4	77	130	90	64	6	5	43	13	261	31	6	1	1	9	0.3	7.3	4.9	0.6	0.2	16	14	12	107	16	1	87	5	222	125	57	9.2	2.5	143	4.2	2.2	1.5	1.3	0.7	7.5	1	0	0	0	0
57	0	27	28	97	4	77	137	85	71	4	5	48	13	191	30	5	1	1	7	0.1	7.2	4.8	0.5	0.2	23	24	34	45	15	1	88	8.4	166	160	33	9.2	3	142	4.3	1.2	0.9	0.8	0.6	5.5	1	1	0	0	1
52	0	25	27	91	5	79	127	75	68	5	5	45	13	195	41	8	0	0	3	0	6.8	4.4	1.7	0.5	18	23	34	65	8	1	99	4.7	228	110	45	9.1	2.8	142	4	2.1	1.3	0.9	6.9	6	1	0	0	0	0
50	0	23	22	84	4	70	116	72	71	5	5	45	13	239	39	9	2	2	2	0.1	7	4.6	0.7	0.3	15	16	22	77	13	1	98	4.9	209	149	53	9.3	3.9	141	3.8	1.8	1.3	1.4	1.4	5.5	2	0	0	0	0
53	0	26	25	94	5	80	120	70	68	5	4	43	13	232	36	9	3	1	15	0.1	7.3	4.5	1.3	0.5	30	29	115	78	17	1	72	7.2	194	72	65	9.5	3.3	140	3.8	3.4	1.4	1	0.4	6	2	0	0	0	0
54	0	10	21	77	4	81	124	82	71	4	5	42	14	185	29	5	1	1	5	0	6.3	4.6	0.6	0.2	21	15	16	51	17	1	92	4.7	174	79	64	9.4	3.4	143	4.3	3	1.3	1	0.4	6.5	2	0	0	0	0
48	0	28	26	91	4	73	126	76	67	5	5	43	14	200	47	9	3	1	8	0.1	6.9	4.1	0.3	0.1	27	43	29	60	15	1	109	7.5	191	280	28	9	2.6	143	4.4	1.5	1.2	0.9	0.4	6	1	0	0	0	0
46	1	24	20	77	3	76	98	59	63	4	4	41	12	255	46	7	3	1	13	0	7.2	4.3	0.6	0.3	17	17	25	41	12	1	78	3.5	157	60	66	8.9	3.6	140	4.1	1.3	1.1	1.1	0.4	7	1	0	0	0	0
58	0	25	23	83	3	89	130	78	101	8	5	48	13	245	25	6	4	1	33	0.1	8	4.8	0.9	0.3	23	33	30	72	15	1	94	5.6	209	260	41	9.7	3.3	138	3.7	1.1	1.5	1	5.1	5.5	1	0	0	0	0
44	0	17	20	78	6	78	118	77	80	6	6	52	13	248	46	8	1	1	2	0	7.1	4.8	1.5	0.5	20	17	19	85	14	1	81	7.3	218	88	68	9.9	4.1	141	4.4	2.8	1.5	0.9	6.2	5.5	1	1	0	0	0
54	0	24	25	90	5	79	129	82	84	5	5	49	13	262	33	7	3	1	2	0.1	6.7	4.5	1.2	0.4	17	16	21	57	18	1	64	6.3	201	81	56	9.3	3	143	4.2	1.5	1.5	1	0.6	6.5	1	0	0	0	0
47	0	15	22	79	4	86	129	78	60	4	5	49	14	200	36	5	0	1	7	0	7.6	4.7	1.5	0.5	15	12	25	65	10	1	93	4.5	187	106	52	9.7	3.4	144	4.2	3.5	1.5	1.1	0.8	6.5	2	0	0	0	0
57	0	23	24	81	5	79	108	68	67	5	5	48	13	218	30	8	5	1	16	0.2	7	4.5	0.8	0.3	18	14	22	104	20	1	104	4	188	48	47	9.2	2.7	137	4.1	0.7	1.6	1.2	7.7	5.5	2	0	0	0	0
51	0	24	25	85	5	82	105	67	63	5	5	47	13	206	37	6	2	1	3	0.1	7	4.6	0.9	0.3	21	23	36	64	15	1	82	6.2	164	114	47	9.2	3.3	142	3.9	3.6	1.3	1.2	1.5	6	2	0	0	0	0
54	1	21	20	71	3	88	120	59	85	8	4	39	13	265	13	4	0	0	26	0.1	7.2	4.7	1	0.4	16	11	10	61	12	1	104	3.6	163	43	71	8.9	3.1	136	3.9	1.3	1.3	0.9	5.2	5.5	1	0	0	0	0
58	0	21	22	83	4	75	129	88	62	7	5	43	15	192	20	7	3	1	37	0.2	7.3	4.4	0.9	0.3	19	15	102	54	16	1	98	6.2	187	81	62	8.9	2.8	141	4.3	0.4	1.1	1.3	0.7	7	2	1	0	0	0
54	1	25	20	67	3	87	109	70	65	5	4	35	16	334	33	11	2	1	27	0	7	4.5	0.3	0.1	15	11	12	41	16	1	99	4	207	55	80	8.8	3.6	141	3.8	5.1	1.1	1	4.4	6	2	0	0	0	0
43	0	22	26	95	5	79	130	92	79	7	5	46	13	229	29	7	2	1	14	0.1	6.5	4.4	0.7	0.2	25	25	32	72	13	1	88	6.7	226	488	44	9.4	3.1	136	3.7	1.4	1	0.7	0.4	6	1	0	0	0	0
45	0	29	28	95	5	80	126	76	68	4	5	45	13	187	40	7	4	1	6	0.1	6.3	4.1	0.8	0.4	21	30	54	47	11	1	109	5.1	178	121	49	8.8	2.8	141	4.3	1.3	1.3	1	7	6	2	0	0	0	0
44	0	28	26	89	5	82	118	95	80	5	5	46	13	193	29	10	2	0	2	0.1	7	4.7	0.7	0.3	19	20	22	64	12	1	95	6.7	148	130	54	9.3	3.4	143	4.5	1.2	1.6	1.2	0.4	6	1	0	0	0	0
51	1	28	22	78	2	74	100	60	66	6	4	39	14	273	37	8	2	1	8	0.7	6.4	3.9	0.3	0.2	24	31	14	56	9	0	115	5.6	149	71	51	9	3.7	141	4.2	4.1	1	1.1	6.2	6.5	2	1	0	0	0
44	1	28	22	79	3	83	98	62	76	4	4	38	13	269	35	7	2	1	5	0.1	6.6	4.2	0.6	0.3	16	12	15	44	10	1	107	4.1	153	47	79	9.2	3.4	140	4.6	2.8	1.4	1	8	7	1	0	0	0	0
46	0	23	24	94	5	77	126	67	74	5	5	43	13	197	41	6	5	1	6	0.1	6.9	4.9	1	0.3	17	17	34	83	12	1	117	7	235	140	49	9.2	3.4	141	4.3	1.7	1.1	1	0.4	6.5	1	1	0	0	0
44	0	13	22	73	6	81	129	80	77	4	5	47	13	281	36	8	2	1	2	0	6.9	4.7	1.8	0.5	23	32	27	62	12	1	89	5.8	209	83	54	9.9	2.8	142	3.9	1.1	1.3	1.3	5	6	2	0	0	0	0
58	0	29	27	93	5	78	120	80	70	5	5	45	13	159	20	6	2	0	7	0.1	6.7	4.4	0.7	0.3	45	71	23	65	10	1	89	4.7	157	99	36	8.7	3.1	143	4.4	2.1	1.2	1	0.9	5.5	2	0	0	0	0
57	0	30	28	104	4	64	118	79	70	7	5	48	13	244	36	10	5	1	6	0	7.1	5	0.9	0.3	27	27	142	44	15	1	104	6.2	284	161	57	9.1	3.3	144	4.2	2.5	1.3	1.1	8	5.5	1	0	0	0	0
48	0	21	21	83	4	75	120	84	60	5	4	43	13	198	34	6	2	1	2	0	6.6	4.4	0.4	0.2	21	20	18	57	10	1	107	4.1	180	129	37	8.9	3.5	143	4.2	1.6	1.2	0.7	5.4	5.5	1	0	0	0	0
50	0	27	26	86	5	74	118	80	86	5	5	46	13	200	24	9	2	1	9	0.1	7	4.6	0.6	0.2	26	34	19	58	9	1	101	5.8	185	150	56	9.5	2.8	141	4.4	2.1	1.2	1.3	0.6	6	2	1	0	0	0
42	0	29	28	95	5	80	110	70	64	10	5	43	14	301	31	8	3	1	16	0.4	6.3	4.4	0.6	0.2	17	29	135	42	12	1	130	7.1	214	222	36	9.2	3.3	142	4.4	0.6	1.2	1.5	0.8	5.5	1	0	0	0	0
41	0	34	34	107	4	86	151	100	75	6	5	50	13	231	43	6	2	1	12	0	8.1	5.4	1.2	0.4	32	38	25	73	11	1	64	6.9	203	154	48	9.7	3	143	4.5	1.9	1.2	1.1	0.8	5	3	0	0	0	0
59	0	20	23	81	4	77	134	82	76	5	5	46	13	241	29	4	0	1	11	0.1	7.5	4.8	0.8	0.3	21	19	27	47	14	1	98	5.1	228	55	56	9.4	4.4	141	4.1	0.3	1.3	1.3	0.4	5.5	1	0	0	0	0
56	1	33	27	91	3	76	130	80	60	5	4	39	13	239	35	7	7	1	9	0.1	7.1	4.5	0.6	0.2	29	27	16	69	13	1	83	5.4	234	114	47	10	3.6	143	4.3	2.6	1.4	1	8	6.5	1	0	0	0	0
44	0	26	26	86	4	82	128	67	70	5	5	45	13	225	46	7	3	1	7	0	6.8	4.4	0.5	0.2	14	17	34	53	21	1	86	7.5	199	93	58	9.2	3.7	142	4.7	1.9	1.3	0.7	0.7	5.5	1	0	0	0	0
44	0	24	24	83	5	78	133	65	68	5	5	45	13	241	45	6	3	1	2	0	6.8	4.5	0.8	0.3	17	20	42	45	12	1	98	7	192	205	38	9.5	3.4	139	4.3	0.9	1.5	1.9	2.8	7	1	0	0	0	0
44	0	28	26	95	5	81	128	79	56	6	5	44	14	239	42	7	8	1	14	0	7.2	4.7	0.6	0.3	24	34	49	75	16	1	111	5.5	229	106	56	9.7	2.4	143	4.4	1.9	1.2	1	0.4	6	1	0	0	0	0
43	0	32	29	98	4	86	117	69	65	4	5	47	14	152	30	8	3	1	4	0.1	6.6	4.8	1.3	0.5	25	72	74	67	11	1	94	5.2	136	78	47	8.8	2.6	143	3.8	1.8	1.2	1.2	0.4	7	1	0	1	0	0
44	0	28	27	94	5	78	110	76	77	6	5	48	14	231	44	7	5	1	10	0.1	7.5	5.1	1.3	0.6	22	21	28	57	20	1	97	6.5	244	60	62	9.3	3.1	141	4	0.8	1.6	0.8	7.8	5	2	0	0	0	0
44	0	19	21	79	6	84	127	82	91	6	6	50	13	352	25	8	1	1	5	0	7.7	5.1	1.3	0.4	16	18	21	60	12	1	105	6.8	243	130	54	9.8	3.7	140	4.1	2.1	1.8	0.8	3.3	6	2	0	0	0	0
44	0	17	21	75	5	81	104	65	66	6	5	44	14	177	28	7	2	1	2	0.1	6.3	4.2	0.6	0.3	16	11	12	62	18	1	88	6.4	140	60	41	9.1	3.1	141	4.1	1.4	1.4	1.3	2.2	5.5	2	0	0	0	0
50	0	23	25	87	4	83	142	78	53	5	5	44	13	235	28	10	1	1	28	1	7.3	4.5	1.7	0.6	17	25	18	46	12	1	73	5.6	140	61	51	9.1	3.1	139	4.3	2.8	1.2	1.2	0.4	5.5	1	0	1	0	0
45	0	20	24	90	5	71	112	70	73	6	5	48	13	283	29	7	3	1	10	0	7.3	4.4	1.4	0.5	12	13	59	59	17	1	85	5.9	219	79	69	9.4	4.1	141	4.3	1.2	1.3	1	2.7	5.5	2	0	0	0	0
45	1	25	21	78	3	85	121	67	82	4	4	40	12	174	33	6	4	1	4	0	7	4.7	0.9	0.4	15	8	10	36	14	1	108	5.7	132	79	52	9.1	3.2	143	4	3.6	1.1	0.6	0.7	6.5	1	0	0	0	0
59	0	30	30	97	4	77	130	86	69	8	5	46	14	201	30	8	2	1	13	0.1	7.8	4.7	0.7	0.3	23	21	71	71	13	1	76	6.1	197	166	49	9.5	3	143	4.5	3.7	1.4	1.2	6.8	6.5	1	0	0	0	0
45	0	22	26	86	5	80	138	88	65	5	5	47	13	177	41	7	2	1	3	0	7	4.7	0.9	0.3	25	24	43	49	17	1	81	6.6	178	76	62	9.4	2.3	141	4.1	1.6	1.4	0.9	4	7	1	0	0	0	0
56	0	29	26	97	4	80	160	90	101	6	4	40	13	209	49	5	2	0	16	0.6	7.5	4.8	1.1	0.4	24	39	147	83	18	1	74	7.2	198	202	38	9.5	3	144	4.3	1.8	1.7	1.1	2.1	5.5	2	0	0	0	1
46	1	34	25	84	3	83	112	67	71	8	5	43	13	223	24	5	3	0	18	0.1	7.5	4.9	1	0.3	17	12	24	60	10	1	101	4.1	184	197	38	9.1	4.3	139	4.1	1.6	1.2	0.8	8	6	2	0	0	0	0
56	1	37	27	87	3	80	140	80	57	9	4	38	14	282	30	4	1	0	14	0.1	6.4	4.6	0.4	0.2	13	13	20	73	9	1	72	6.8	168	178	53	9.1	3	145	4	2.9	0.9	0.8	0.6	5.5	2	0	0	0	0
54	0	26	25	87	5	76	130	82	76	8	5	47	13	256	27	6	2	1	16	0.1	7.3	4.5	1.1	0.3	27	39	28	94	18	1	99	6.6	190	220	37	9.8	3.1	143	4.2	2.1	1.3	1	0.6	5.5	1	0	0	0	0
48	0	22	26	96	4	81	131	88	73	5	5	48	14	266	49	7	3	1	21	0.1	7	4.4	0.7	0.3	47	50	411	68	7	1	83	6.8	216	130	56	9.9	3.5	141	4.6	1.5	1	1.1	0.8	5	1	0	1	0	0
47	1	22	20	72	3	82	108	61	65	3	4	31	15	227	33	9	1	1	2	0	6.1	4.4	0.4	0.2	17	10	12	32	17	1	64	3.6	181	40	81	9.3	3.5	138	3.9	1.2	1	0.8	0.6	6	2	0	0	0	0
59	0	23	24	82	4	73	137	76	67	6	5	43	13	190	23	5	4	1	16	0.1	6.7	4.4	0.9	0.4	17	15	26	55	15	1	98	2.9	198	104	61	9.2	2.2	140	4.5	0.8	1.5	1.2	5.1	7.5	2	0	0	0	0
50	1	25	20	74	3	81	103	59	66	4	4	40	13	230	42	9	4	1	2	0	6.2	4.3	0.7	0.3	19	15	14	55	7	1	108	4.6	139	70	61	9.1	3.5	141	4.2	0	1.3	1.2	0.8	8	1	0	0	0	0
40	0	19	22	76	5	79	121	70	51	5	5	45	14	170	47	5	1	1	4	0	7.1	4.9	1	0.3	28	24	19	53	15	1	75	5.3	209	90	71	9.2	3.2	143	4.2	5	1.4	1	6.1	5	1	0	0	0	0
60	1	28	21	84	2	80	99	68	74	3	4	38	14	199	28	10	1	1	14	0.2	6.6	4.2	0.5	0.2	21	15	10	88	11	1	78	4.6	204	65	61	8.9	3.9	142	4.3	1.3	1.3	0.6	0.8	5.5	1	0	0	0	0
58	1	31	22	79	3	81	130	67	75	7	4	42	13	201	27	7	1	0	45	0.4	7.7	4.9	0.3	0.1	21	19	25	126	15	1	97	4.4	211	74	61	9.6	4.1	146	4.2	1.6	1.3	1.2	6.1	5.5	2	1	0	0	0
50	1	35	25	85	3	83	106	60	65	5	5	44	13	287	34	8	2	0	36	0	7.5	4.5	0.7	0.2	33	26	19	65	13	1	97	4	198	55	52	9.8	4	142	4.1	3.7	1.2	0.8	5.5	5.5	3	0	0	0	0
48	0	28	28	100	5	81	118	85	77	7	5	50	12	255	30	10	4	1	6	0.2	7.1	4.5	1	0.4	98	69	199	62	16	1	105	5.6	207	325	33	9.7	3.4	138	4.4	2.4	1.5	1.1	0.9	6	3	1	0	0	0
46	0	17	26	86	5	76	130	70	82	8	5	45	13	274	36	7	1	0	3	0	6.9	4.7	0.9	0.3	16	17	14	70	14	1	106	5.9	165	83	40	9.3	3	142	4.3	0.8	1.2	1.2	0.8	5.5	2	0	0	0	0
59	0	26	27	94	5	74	113	74	71	4	4	43	13	175	44	6	4	1	2	0	6.6	4.2	0.7	0.3	17	13	15	48	16	1	96	5.6	146	57	51	9.3	3.7	141	4.4	4.6	0.9	0.9	0.6	6.5	1	0	0	0	0
51	0	14	22	82	5	83	130	90	82	7	5	43	14	260	22	6	1	0	14	0	7.6	4.7	0.7	0.3	31	26	17	71	22	1	99	7.4	247	56	66	9.7	4.3	143	4.4	1	1.3	1.2	7.2	5.5	2	0	0	0	0
42	0	23	23	84	4	85	135	87	68	5	5	43	13	275	44	6	5	1	12	0	7	4.5	0.8	0.2	18	17	84	60	9	1	114	7.5	209	247	47	9.4	3.6	141	4.6	1.5	1.1	1.1	1.2	5.5	1	0	0	0	0
42	0	29	26	92	4	86	120	80	73	6	6	49	13	292	27	7	5	1	8	0.2	7.3	4.8	1.4	0.4	20	25	31	54	15	1	109	7.6	258	241	45	9.8	4.1	139	4.1	3	1.4	1	0.4	6	2	0	0	0	0
42	0	26	30	97	5	80	120	90	73	7	5	45	13	221	37	8	3	0	8	0.1	7.1	4.6	0.7	0.3	26	23	81	45	14	1	100	3.7	219	132	59	9	3.1	140	3.9	3.4	1.2	0.7	2.6	7.5	1	0	0	0	0
42	0	28	28	89	5	83	131	76	67	5	5	49	13	262	37	6	2	1	2	0	6.6	4.6	0.7	0.3	15	16	21	65	21	1	87	4.3	164	136	57	9.6	3.3	140	4	3.9	1.3	1.4	0.6	5.5	1	0	0	0	0
44	0	24	24	82	4	84	124	88	73	6	5	47	14	290	25	6	4	1	5	0.2	7	4.6	0.6	0.2	12	21	48	67	8	1	88	7.9	208	190	54	9.7	3.1	141	4.3	1	1.3	1	0.4	6.5	1	0	0	0	0
52	1	28	22	77	3	71	133	80	62	5	4	38	13	150	32	5	6	1	16	0.1	7	4.4	0.8	0.3	19	17	15	76	19	1	103	4.4	188	53	51	8.8	4.2	143	4	1.9	1.4	1.1	8	5.5	2	0	0	0	0
48	0	20	22	78	5	72	116	78	75	4	5	49	12	246	38	7	3	0	2	0	7.5	5.1	1.2	0.4	21	20	39	66	13	1	95	5.3	160	81	58	9.7	3.3	140	4.3	2.1	1.2	1	5.6	6	2	0	0	0	0
50	0	27	25	84	4	79	128	80	73	6	5	43	13	191	37	7	1	0	23	0.9	7	4.4	1.2	0.5	24	18	19	63	10	1	105	5.5	155	57	55	9.4	2.4	133	4.7	2.5	1.3	1.1	1.4	5.5	2	0	0	0	0
44	0	23	22	82	4	78	120	80	80	6	5	42	13	324	36	5	3	1	2	0	6.8	4.7	0.4	0.2	19	18	29	71	10	1	112	6.8	198	105	46	8.9	3	142	3.8	3.4	1.1	1.1	0.5	6	1	0	0	0	0
50	0	20	20	79	5	77	121	71	79	4	5	46	13	237	44	8	1	1	9	0	7.6	5.4	1.1	0.4	21	26	32	60	17	1	91	5.3	253	54	55	9.6	3.4	140	4.3	1.3	1.8	1.1	0.4	5.5	1	0	0	0	0
47	0	25	25	89	6	73	118	69	70	6	5	48	13	240	36	8	3	0	10	0.1	7.2	4.7	0.8	0.3	17	22	41	55	19	1	107	5.7	202	142	36	9.6	3.6	142	4.3	0.8	1.2	1.1	0.6	6	1	0	0	0	0
62	0	25	24	94	4	71	138	78	74	6	4	39	13	188	50	7	1	1	8	0	7	4.7	1.3	0.4	30	34	73	35	20	1	92	7	179	138	40	9.2	2.9	140	4	6	1.1	0.6	0.6	6	2	0	0	0	0
46	0	23	23	85	5	81	121	79	69	6	5	46	13	247	37	9	4	1	5	0	6.9	4.5	0.9	0.4	25	27	43	45	16	1	98	6.2	211	92	65	9.2	3.1	139	4.1	0.8	1.2	1.2	8	6.5	1	0	0	0	0
56	0	27	27	90	4	76	127	76	46	6	5	46	13	256	32	7	1	1	5	0.1	6.7	4.4	0.7	0.2	13	22	54	64	17	1	99	5.7	212	91	44	9.3	2.8	141	4.2	5.1	1	1.1	3.4	6	2	0	0	0	0
41	1	23	20	71	3	88	108	66	74	4	4	38	13	206	34	7	4	1	2	0	6.4	4.5	0.8	0.3	13	11	10	42	9	1	92	4.6	178	59	68	8.9	3.2	142	3.7	2.1	1.3	0.8	8	5.5	1	0	0	0	0
57	0	18	21	79	5	68	127	80	83	3	5	44	13	238	44	8	2	1	7	0	6.8	4.6	0.8	0.3	14	18	38	63	12	1	97	5.5	192	67	61	8.9	3	142	4.3	0.9	1.4	1.5	0.6	7.5	2	0	0	0	0
50	0	22	23	81	4	95	137	88	64	5	5	47	13	261	43	8	2	1	2	0.2	7	4.6	0.9	0.3	21	26	15	58	9	1	99	6.5	169	84	49	9.5	3.1	140	4.1	2.6	1.2	0.8	8	6.5	1	0	0	0	0
48	0	25	32	95	4	81	147	91	66	5	5	45	14	203	38	7	4	1	10	0.1	7.1	4.5	0.5	0.2	24	28	27	85	16	1	83	5.9	204	113	54	9.2	3.3	141	4.2	2.2	1.1	0.8	0.9	5.5	2	0	0	0	0
48	0	23	23	85	4	82	137	73	59	5	5	46	13	256	31	6	4	1	13	0	7.1	4.3	1.4	0.4	22	29	33	56	13	1	91	5.9	228	94	37	9.2	2.5	141	4.3	1.9	1.2	1.1	0.5	6	1	0	0	0	0
56	0	26	29	99	5	84	110	72	63	4	5	46	12	180	43	8	2	0	17	0	7.5	4.7	1	0.3	49	63	85	74	11	1	99	6	246	244	34	9.6	3.3	139	4.6	1.4	1.2	0.5	0.5	5.5	2	0	0	0	0
50	0	26	24	88	5	74	130	80	88	4	5	47	14	256	41	9	8	1	8	0	6.9	4.9	1.1	0.4	23	31	20	68	15	1	62	6.3	213	62	50	9.1	3.6	143	3.9	1.9	1.3	1	0.4	5	1	1	0	0	0
56	1	20	19	71	3	89	102	66	83	3	4	42	14	162	43	6	3	1	3	0	6.8	4.9	0.9	0.3	23	15	16	69	16	1	75	5	205	91	78	9.8	3.6	142	5.1	2.9	1	1.1	0.4	5.5	2	0	0	0	0
56	0	25	27	94	5	79	137	86	65	4	4	42	13	252	51	7	2	1	4	0.1	7.2	4.6	0.7	0.3	20	24	38	62	18	1	96	4.9	183	97	61	9.4	3.1	141	3.9	0.8	1.2	1.2	1.1	6	2	0	0	0	0
42	0	20	23	82	5	75	133	83	72	6	5	47	13	181	30	7	0	0	7	0.1	7.3	4.9	0.9	0.3	26	17	26	54	15	1	82	7.5	302	50	57	9.3	3.4	140	4.1	1	1.3	1.1	0.4	5.5	2	0	0	0	0
47	1	33	25	85	3	87	98	64	65	5	4	40	13	164	31	6	0	1	18	0	7.1	4.6	0.5	0.2	24	18	43	116	12	1	108	4.9	170	146	56	9.1	3.5	143	3.9	0.1	1.4	1.4	6.7	6.5	1	0	0	0	0
47	0	28	26	90	4	77	130	80	70	6	5	45	13	243	38	9	2	1	2	0.1	7.5	4.9	1.5	0.5	41	65	84	52	17	1	103	7.5	230	167	48	9.6	3.9	142	4.1	1.9	1.2	1.3	3.3	5.5	2	0	0	0	0
44	0	18	23	85	5	70	120	80	74	7	5	46	14	193	36	7	1	0	4	0.1	6.8	4.6	0.8	0.3	33	38	83	67	10	1	116	4.7	185	97	68	9.2	2.6	144	4	0.6	1.4	1	4.5	6	1	0	0	0	0
44	0	21	24	82	5	81	127	77	65	5	5	45	13	233	37	6	3	1	6	0	7.3	4.6	2.1	0.6	14	23	14	58	11	1	98	5.6	182	57	52	9.5	3.4	141	4.3	0.9	1.4	1	1.2	6	1	1	0	0	0
58	1	28	20	76	3	79	106	52	57	5	4	38	13	238	40	6	1	1	40	0.3	6.9	4.4	0.4	0.1	20	29	57	83	15	1	100	4.1	193	92	42	9.4	3.2	140	3.9	6.2	1.2	0.7	0.4	5.5	1	0	0	0	0
58	0	19	24	87	3	70	138	88	58	6	4	45	14	207	45	8	9	1	5	0	6.7	4.5	1	0.4	23	13	46	27	15	1	118	5.3	192	101	70	9	3.1	142	4.2	1.9	1.1	0.9	1.2	6.5	1	0	0	0	0
52	0	18	21	80	5	72	120	80	77	4	4	44	14	297	34	8	3	1	2	0	6.8	4.6	0.7	0.3	19	22	73	31	19	1	106	4.8	178	79	88	9.6	3.3	142	4.8	1.4	1.3	1.1	1	7	1	0	0	0	0
52	1	22	20	72	3	82	115	67	65	3	4	41	14	233	41	5	3	1	4	0	6.4	4	0.7	0.2	16	14	11	62	8	1	105	3.8	204	125	66	8.8	3.6	138	3.9	2.2	1.2	0.9	0.5	5.5	1	0	0	0	0
53	0	26	25	90	4	82	125	70	70	5	5	46	14	307	35	7	2	0	2	0.1	7.1	4.7	1.6	0.5	23	39	59	66	14	1	80	5.6	187	155	40	9.3	3.5	141	4.4	1.2	1.3	1	0.4	5.5	2	0	0	0	0
54	0	22	23	84	5	73	137	70	78	6	5	46	13	227	34	9	2	2	4	0	6.4	4.3	1.2	0.4	22	18	55	52	12	1	82	4.7	175	84	62	9	2.7	141	4.3	3.8	1.1	1	1.2	6.5	2	0	0	0	0
54	0	24	30	102	5	85	136	79	67	5	5	46	13	260	36	6	5	1	18	0.1	7	4.6	0.6	0.2	16	22	70	65	12	1	102	5.2	166	147	47	9.5	3	139	4.2	1.4	1.2	1.3	0.5	6	1	1	0	0	0
46	0	30	28	92	4	81	128	79	80	6	5	44	12	257	42	5	1	0	12	0.2	7	4.6	0.9	0.4	21	31	29	47	12	1	89	6.5	161	91	54	9.1	3.3	141	4.2	1.1	1.4	1	0.6	6	1	0	0	0	0
45	0	18	22	87	5	71	119	75	70	6	5	45	13	240	29	6	1	0	2	0.1	7.4	4.8	0.9	0.3	15	10	20	59	15	1	107	6	137	80	53	9.8	3.3	141	4.2	0.6	1.5	1.2	0.8	7	1	0	0	0	0
52	1	32	25	87	3	79	127	73	86	3	5	44	12	217	35	12	1	1	8	0	7	4.7	0.6	0.2	38	44	16	63	8	0	118	4.4	114	48	45	9.4	3.2	143	4.3	0	2.2	1.8	1.4	5.5	1	0	0	0	1
51	0	34	30	98	4	77	131	91	85	7	5	52	13	289	35	5	1	1	9	0.1	7.8	5.3	0.7	0.3	28	42	61	73	11	1	91	7.8	250	126	68	10.7	3.4	143	4.8	1	1.2	1.2	0.5	5	1	0	0	0	0
56	0	23	23	80	4	78	122	81	58	6	5	48	14	238	31	8	2	1	7	0	7	4.6	0.6	0.2	21	36	58	61	17	1	83	6.3	250	255	40	9	3.1	139	4.3	2.9	1	1.1	0.6	6	3	0	0	0	0
51	0	19	19	74	4	82	101	73	90	4	4	44	12	245	28	8	3	1	18	0.1	6.9	4.7	1.1	0.5	25	19	52	66	14	1	112	4.8	150	85	66	8.9	3.4	141	3.8	1.1	1.1	1.1	0.6	5.5	2	0	0	0	0
43	1	28	22	85	3	83	107	66	69	5	4	31	18	332	36	7	2	1	12	0	6.8	4.4	0.4	0.2	15	15	23	49	8	1	108	4	208	138	83	9	2.8	140	4.2	1.6	1.1	1.1	0.7	6	2	1	0	0	0
52	0	27	25	91	5	73	100	70	58	2	4	42	13	170	36	7	3	1	8	0	6.6	4.5	1.2	0.4	18	12	14	59	11	1	106	4.1	216	152	50	8.9	3.1	142	4	1.2	1.4	1.2	0.4	7	1	0	0	0	0
44	0	21	26	83	5	82	110	70	63	4	5	43	14	200	34	6	8	1	4	0	6.7	4.8	0.8	0.3	18	16	13	37	14	1	98	6	225	76	55	8.7	3.5	140	4.1	1.3	1	1	8	6.5	2	1	0	0	0
57	0	25	25	90	4	75	114	74	60	4	5	46	13	155	32	6	1	1	2	0	6.8	4.7	0.9	0.3	20	12	14	54	19	1	88	5.7	203	78	43	9.6	2.6	143	4.2	2.1	1.2	1	1	7.5	2	0	0	0	0
48	0	17	24	79	6	72	120	80	84	5	5	44	13	311	27	5	3	1	8	0	7.4	4.5	0.5	0.2	16	14	17	62	16	1	80	6.2	205	99	41	9.7	3.9	141	4.3	0.6	1.5	1.1	5.7	6	2	0	0	0	0
59	0	29	26	90	4	78	110	70	95	5	5	45	12	196	25	9	2	1	10	0.2	7.3	4.7	1.1	0.5	74	112	90	95	20	1	99	5.1	158	104	35	9.4	3.3	139	3.9	1.4	1.6	1.6	0.4	5.5	2	0	0	1	0
54	0	23	26	86	6	78	128	89	66	5	4	43	14	192	53	8	3	1	5	0	7.3	4.6	1.6	0.5	21	23	25	79	12	1	95	5.9	158	74	57	9.6	3.6	140	3.8	1	1.1	1.2	5.2	7.5	1	0	0	0	0
44	0	23	26	92	5	74	135	80	71	5	5	47	13	196	31	6	1	0	2	0	7.1	4.7	0.6	0.3	20	31	27	56	12	1	104	6	172	172	43	9	3.1	146	4.3	4.2	1.5	1	8	5	1	0	0	0	0
46	0	16	28	95	5	76	132	80	78	5	5	42	13	153	30	6	1	1	2	0	7.3	4.7	2	0.6	16	15	28	55	12	1	85	6.3	221	113	53	9.2	3	140	3.9	1.6	1	0.9	1.6	5.5	1	0	1	0	0
41	0	23	26	89	5	82	110	70	77	6	5	47	13	282	26	6	4	0	13	0.4	7.5	4.7	0.7	0.3	18	21	145	70	10	1	113	7.2	179	146	70	9.1	3.4	140	4.1	2.6	1.1	0.9	0.4	5.5	1	0	0	0	0
42	0	23	23	84	5	83	132	78	64	3	5	45	13	222	32	8	2	1	6	0	7.6	5.1	1.1	0.4	22	24	26	43	13	1	105	5.5	192	115	55	9.7	3.4	142	4.1	0.5	1.3	1	2.3	5.5	2	0	0	0	0
47	0	31	28	98	4	75	138	78	73	6	5	48	13	223	32	6	1	1	8	0.1	6.4	4.6	0.7	0.4	51	95	105	79	14	1	84	4.7	162	160	37	9.1	2.6	144	4.2	1.5	1.2	1.4	2.1	5.5	2	0	0	1	0
54	0	26	26	88	4	81	174	101	81	6	5	48	13	222	24	6	1	1	18	0.2	7.8	4.8	0.5	0.2	38	48	136	90	13	1	84	6.5	176	115	58	9.7	3.3	150	3.8	2.3	1.3	1.3	8	7	1	1	0	0	0
55	0	23	22	87	5	76	124	78	63	5	5	47	14	189	38	7	1	1	8	0.1	7.1	4.8	1.3	0.4	30	40	18	63	11	1	78	4.2	199	58	52	9.6	3.3	141	4.2	1.1	1.6	1.2	1.4	5.5	1	0	0	0	0
37	0	29	26	99	5	80	136	82	90	7	5	45	14	244	37	7	1	0	21	0.3	7.4	4.6	0.7	0.3	29	42	97	76	12	1	115	9.2	197	272	38	9.4	3.1	140	4.1	1.7	1.6	1.4	3.1	5	1	0	0	0	0
50	0	23	25	84	5	77	130	80	95	6	5	47	14	186	31	7	2	1	7	0.1	7.1	4.7	0.6	0.2	18	22	55	61	17	1	69	7.9	205	432	34	9.6	3.3	142	4.5	3.8	1.2	1.2	4.3	6	1	0	0	0	0
44	0	18	20	76	4	91	121	79	64	7	5	44	13	180	48	8	1	1	3	0	7.3	4.7	0.9	0.4	18	18	9	44	13	1	91	6.6	132	50	75	9.3	3	141	4	0.8	1.6	1.2	8	6.5	1	0	0	0	0
50	0	25	23	83	5	83	130	100	86	5	5	46	13	254	30	7	6	1	23	0.1	8	5.2	1.4	0.4	19	16	19	62	13	1	103	7.4	181	47	52	10	3.9	142	4.4	1.7	1.4	0.8	8	5	3	0	0	0	0
59	0	26	24	86	4	83	130	81	66	5	5	47	14	257	25	6	4	1	6	0	7.3	5	1.9	0.6	35	38	12	62	12	1	74	6.3	125	63	48	10.2	3.4	143	4.8	2.6	1.6	0.9	8	5	1	0	0	0	1
44	0	19	23	81	5	74	118	68	63	4	5	42	13	211	40	7	6	1	2	0	7	4.6	0.7	0.3	17	12	13	52	10	1	83	6.7	132	91	48	9.6	3.4	143	4.1	1.2	1.6	1.1	0.4	7	2	1	0	0	0
46	0	29	27	89	5	78	120	82	67	6	6	50	14	291	44	6	6	1	6	0	7.4	4.8	1	0.3	23	22	38	42	11	1	104	6.1	245	177	55	9.2	3.4	141	4.2	0.9	1.4	1.2	8	7	2	0	0	0	0
53	0	23	25	84	4	81	124	77	73	3	4	44	13	249	38	6	7	1	2	0	6.7	4.7	0.9	0.3	13	11	30	62	20	1	88	5.1	182	54	60	9.1	3	144	3.8	2.9	1.6	0.9	8	6	2	1	0	0	0
44	0	14	19	73	5	81	121	78	97	5	5	46	13	234	24	8	2	1	3	0	6.6	4.7	0.7	0.2	18	23	12	94	13	1	105	5.8	186	148	37	9.4	3.2	142	3.9	1.3	1.3	1	0.8	7	1	0	0	0	0
50	1	30	23	83	4	82	105	72	90	5	4	43	14	231	24	7	1	1	11	0.1	7.3	4.8	0.6	0.2	18	19	18	78	15	1	81	5.5	201	180	57	9.4	3.5	141	4.4	3.1	1	0.9	0.6	7	1	1	0	0	0
54	0	21	25	85	4	73	125	80	71	6	5	45	13	236	29	6	3	1	6	0.1	6.8	4.6	0.4	0.2	23	32	56	70	16	1	79	5	217	250	30	9.3	2.6	142	4.2	2.2	1.1	1.4	5	6	2	1	0	0	0
48	0	24	24	88	7	68	131	74	78	6	5	45	13	215	30	7	6	2	6	0	6.8	4.4	0.9	0.3	17	20	14	55	11	1	95	5.2	196	122	50	9	3	138	3.9	2.7	1.4	1	1.6	5.5	2	0	0	0	0
44	0	24	23	85	6	79	135	81	79	4	5	49	14	194	36	9	4	1	4	0	6.2	4.2	0.7	0.3	34	38	107	73	5	1	117	2.3	172	156	76	8.6	1.7	142	3.9	0.3	1.3	1.2	1.1	6	1	0	0	0	0
46	1	34	28	88	3	88	118	80	81	7	5	42	14	285	29	6	2	1	16	0.2	7.3	4.7	0.3	0.2	20	26	26	73	8	1	104	6	212	99	46	9.3	3.3	140	4	1	1.7	1	7.2	5.5	2	0	0	0	0
48	0	26	26	87	4	78	138	87	83	8	5	46	14	251	34	5	3	0	13	0.2	6.9	4.8	0.5	0.2	36	44	144	146	10	1	90	7.4	248	275	48	9.9	3.3	139	4	2.6	1.4	1.3	0.5	5.5	2	0	0	0	0
43	0	22	24	82	5	81	128	76	79	5	5	49	13	222	35	8	6	1	2	0	6.7	4.8	0.8	0.3	24	23	24	71	16	1	70	6	179	63	53	9.6	3.2	142	4.4	1.1	1.3	1.1	0.4	6	1	0	0	0	0
55	0	30	28	92	4	86	132	80	64	3	5	46	14	161	38	11	2	1	5	0	7	4.4	0.8	0.3	27	25	16	75	14	1	81	7.5	203	123	35	9.9	3	144	4.3	2.6	1.3	1	0.4	5.5	1	0	0	0	0
62	0	18	20	76	4	73	126	71	68	3	5	46	14	207	33	9	1	0	10	0	7.1	4.5	0.9	0.3	26	22	36	57	13	1	96	4.5	187	71	45	9.3	3.5	143	4.3	3.6	1.5	0.9	4.5	5.5	1	0	0	0	0
43	0	19	22	80	4	68	120	90	79	6	5	45	13	260	30	5	2	1	2	0	6.6	4.4	0.8	0.3	18	24	21	80	11	1	102	5.3	158	221	34	9.3	3.9	143	3.9	1.8	1.5	0.9	0.6	6	2	1	0	0	0
36	0	25	27	92	4	83	121	84	69	7	5	49	14	236	38	7	2	1	7	0	6.9	4.3	0.9	0.3	27	69	130	66	14	1	110	9.4	194	119	59	9.3	3.4	142	4.4	0.9	1.5	1.2	0.4	7	2	1	0	0	0
59	0	27	27	94	5	80	121	72	61	6	5	50	14	280	40	5	1	1	15	0	7.5	4.5	0.8	0.2	24	24	24	98	14	1	107	7	215	114	37	9.1	3.3	140	4.1	2.5	1.1	1.1	0.6	5.5	2	0	0	0	0
44	0	24	24	79	4	75	140	90	87	5	5	45	13	283	44	7	1	1	11	0	7.7	4.9	1.6	0.5	20	22	56	77	11	1	97	6	228	99	50	9.4	3.2	140	4	6.3	1.3	1.1	0.4	5.5	1	0	0	0	0
50	0	27	25	89	4	74	114	64	79	5	4	39	13	267	38	10	1	1	4	0	6.8	4.5	0.7	0.3	17	13	26	27	17	1	101	2.8	172	175	33	9.3	2.9	141	4.3	1.4	1.6	1.1	4.1	7.5	1	0	0	0	0
49	0	22	25	81	5	83	123	76	66	7	5	51	13	213	25	5	2	0	15	0.1	7.8	4.7	0.8	0.3	32	37	53	64	16	1	86	6.5	267	77	53	9.6	3.4	142	4.6	0.4	1.3	1.2	0.6	5.5	1	0	0	0	0
59	0	27	27	91	4	79	130	82	67	6	4	42	14	230	31	10	7	1	2	0	6.3	4.4	1.6	0.6	28	17	61	69	20	1	88	5.1	182	84	62	9	2.7	140	3.7	0.6	1.4	1.3	0.6	6	2	0	0	0	0
46	0	24	24	85	4	72	125	77	72	10	5	48	14	263	19	6	1	1	6	0.1	7.4	4.5	0.7	0.3	33	37	23	66	12	1	106	5.7	235	69	60	9.3	3.4	141	4.4	0.7	1.3	1.2	3.2	5.5	1	0	0	0	0
46	0	31	27	103	5	81	133	77	72	4	4	45	13	274	27	9	4	1	2	0.1	6.7	4.1	1.3	0.4	24	23	72	65	10	1	124	6.8	161	78	59	9.3	3	141	4.5	1	1.5	1.1	3.8	6	2	0	0	0	0
46	0	23	23	87	5	77	127	87	71	5	5	44	13	325	31	8	5	1	7	0.1	7	4.2	0.6	0.2	18	21	31	49	12	1	104	5.2	158	269	34	8.8	3.8	140	4.3	1.6	1.4	1	0.6	5.5	1	0	0	0	0
44	0	27	27	93	4	79	136	85	78	5	5	51	12	256	30	7	4	0	2	0	7.1	4.9	1.1	0.4	23	28	46	54	10	1	95	6.7	177	279	43	9.8	3.5	144	4.2	1.3	1.2	1.4	1.1	8.5	1	0	0	0	0
43	0	21	23	84	5	74	136	72	65	4	5	48	13	149	48	9	2	1	3	0	7.1	4.8	1.2	0.4	24	34	26	69	9	1	107	5.9	191	112	39	9.4	2.9	144	4.1	1.5	1.3	1.2	0.5	5.5	1	0	0	0	0
44	1	24	20	73	3	84	117	78	84	6	5	43	14	373	30	7	3	2	4	0	6.7	4.3	0.7	0.3	12	10	10	44	9	1	86	4.3	208	68	67	9.1	2.9	140	3.6	1.6	1.1	1.1	6.1	6	2	0	0	0	0
63	0	22	23	84	4	82	130	80	57	5	4	45	13	147	48	10	2	1	5	0	6.9	4.5	0.7	0.2	19	20	12	41	16	1	71	5	217	81	54	8.9	3.5	143	4.9	3.9	1.1	1	0.4	5.5	2	0	0	0	0
44	0	31	27	94	4	83	110	76	69	4	5	44	13	182	38	8	2	1	7	0.1	6.8	4.6	1.4	0.4	26	33	31	101	13	1	110	6.5	208	174	46	9.1	2.5	142	3.9	2.8	1.2	1.4	1.2	6.5	2	0	0	0	0
46	0	15	21	77	5	83	120	82	61	4	4	44	13	167	43	6	1	0	3	0	6.8	4.7	1.1	0.4	25	27	21	49	9	1	118	5.2	201	60	75	9.5	3.8	143	4.6	1.7	1.3	0.7	3.1	7	1	0	0	0	0
77	0	21	25	90	3	64	130	80	60	4	5	41	15	211	35	6	2	1	2	0	6.5	4.5	0.7	0.3	24	16	24	70	15	1	77	6.7	189	137	52	9.4	3.3	142	4.7	1.2	1.2	0.8	3.2	7.5	1	0	0	0	0
44	0	27	27	95	5	78	120	79	61	7	5	45	13	340	24	8	3	1	4	0.1	7.1	4.8	0.5	0.2	33	52	23	68	18	1	96	3.8	188	155	37	9.9	3.1	144	4.5	1.1	1.3	1.2	2.4	6	1	0	0	0	1
38	1	24	19	70	3	83	114	74	89	5	4	38	12	206	22	6	1	1	5	0.1	7	4.6	0.4	0.2	21	17	22	37	7	0	128	3.4	164	91	47	8.7	3.4	141	4	4	1.3	1.1	6.9	6	1	0	0	0	0
47	1	24	21	75	4	78	111	67	81	5	5	42	13	205	26	6	4	1	2	0	6.9	4.6	1.1	0.4	13	14	10	47	19	1	106	4.4	161	45	61	9.2	3	141	3.6	0.1	1.9	1	0.4	6	2	1	0	0	0
50	0	26	26	94	4	70	127	74	79	4	5	47	14	186	37	8	5	0	9	0.1	7	4.5	1	0.3	16	20	23	60	13	1	91	8.4	215	127	50	9.1	2.8	144	4	1.5	1.3	0.8	8	5	1	0	0	0	0
59	1	27	22	81	3	82	106	67	65	6	4	40	13	227	43	6	3	1	11	0	7	4.3	0.6	0.2	27	24	23	100	18	1	67	5.6	214	120	57	9.5	3.8	143	4.2	0.6	1.2	1.4	1.9	6	1	0	0	0	0
44	1	26	21	69	3	84	120	76	82	8	4	37	12	271	35	6	1	1	12	0	7.2	4.3	0.5	0.2	15	17	17	61	8	1	108	3.1	197	96	47	9.1	3.6	141	3.8	1.2	1.1	0.6	0.6	7	1	1	1	0	0
52	1	34	26	88	3	80	124	89	76	5	5	43	12	244	46	7	1	1	7	0	7.7	4.8	0.5	0.2	17	26	24	81	20	1	108	3.2	204	104	63	9.4	3.4	140	4.4	5.8	0.9	1.4	3.2	5.5	2	0	0	0	0
46	0	24	22	87	7	70	108	72	88	4	5	47	13	226	51	8	1	1	4	0	7.2	4.8	1.3	0.4	22	27	31	60	14	1	104	6.1	181	51	58	9.6	3.4	141	4	1.6	1.7	1	0.4	5.5	2	1	1	0	0
46	0	19	20	76	4	74	137	79	81	7	4	43	13	235	34	7	4	1	2	0	6.8	4.8	0.6	0.2	20	13	79	52	13	1	78	5.1	195	237	54	9.4	3.6	142	4.5	1.4	1.4	1	3.2	5.5	2	0	0	0	0
49	1	34	27	95	3	85	107	65	73	5	4	41	13	293	30	11	1	1	10	0.7	7.3	4.7	0.6	0.2	22	26	11	48	13	1	109	4.5	189	219	45	9	3.2	141	4.2	3.5	1	1	0.4	7.5	1	0	0	0	0
51	1	31	24	83	3	87	140	90	77	3	4	38	17	250	50	6	1	1	22	0	7.5	4.9	0.6	0.2	14	10	20	34	12	1	102	3.8	207	95	97	9.4	4.3	142	3.9	1.4	1.4	0.9	0.7	6	2	0	0	0	0
46	0	24	24	85	6	76	132	60	50	8	5	46	13	216	25	7	5	1	9	0.1	6.7	4.7	0.6	0.3	17	14	29	79	15	1	107	5.3	201	80	54	9.3	2.9	141	4.4	0.3	1.4	1.2	6.2	5.5	2	0	0	0	0
50	0	28	26	90	4	78	136	88	58	5	5	47	13	216	36	7	2	1	13	0	7.2	4.5	0.8	0.3	23	24	60	35	12	1	86	6.7	263	206	53	9.9	3.2	146	4.1	1.4	1.4	0.8	4.5	7	1	0	0	0	0
50	0	25	23	84	5	75	98	58	57	6	5	44	13	259	42	7	5	2	2	0	6.3	4.3	0.7	0.3	23	19	14	47	14	1	102	6.6	175	120	43	9.2	3.3	141	4.1	3	1.3	1.1	0.4	7	1	0	0	0	0
42	0	23	28	94	4	83	133	80	70	7	5	46	12	294	29	5	2	1	5	0	6.8	4.7	0.7	0.3	22	37	108	84	10	1	114	6.5	201	312	34	9.4	3.4	141	4.2	1	1.4	1.2	0.6	7	1	0	0	0	0
46	1	32	25	84	4	84	105	59	78	8	5	44	13	295	24	6	1	0	7	0.2	6.9	4.2	0.6	0.2	18	19	24	73	15	1	107	5.2	250	120	61	9.2	3.7	140	4	0.9	1	0.8	0.9	6	3	0	0	0	0
44	1	28	22	76	4	82	112	74	63	3	4	41	14	216	44	9	2	2	2	0	6.6	4.7	0.8	0.3	14	16	13	34	10	1	94	4.1	163	28	83	8.9	3.9	143	4.1	0.7	1.7	1	0.6	5.5	1	0	0	0	0
61	0	23	24	83	3	78	110	72	82	5	5	45	13	283	25	6	2	1	9	0.2	7.3	4.3	0.9	0.4	24	29	71	99	13	1	84	4.7	173	105	52	9.1	3	141	4.3	2.6	1.3	1	0.6	8.5	2	0	0	0	0
56	0	23	26	88	4	77	128	81	66	7	5	45	14	269	17	6	1	1	10	0.1	6.5	4.3	1	0.3	23	38	32	59	17	1	97	6	200	89	49	9.4	3.6	146	4.6	2	1.2	1.2	1	5.5	2	0	0	0	0
44	0	22	23	83	6	85	140	90	103	6	5	49	13	264	34	8	4	1	6	0	7.1	5	1.2	0.5	30	27	32	93	11	1	105	4.6	172	39	71	9.6	3.7	138	4.1	1.4	1.8	1.3	0.4	5.5	2	0	0	0	0
52	0	25	24	85	5	75	124	78	95	5	5	47	14	185	62	7	2	1	12	0.1	8	5.2	1.1	0.4	35	47	41	66	22	1	100	5.7	231	44	72	9.7	3.3	144	3.9	4.2	1.4	1.1	0.5	5.5	3	0	0	0	0
46	1	25	21	72	3	78	121	67	67	5	4	41	13	193	30	5	0	0	3	0	6.6	4.5	1.1	0.4	19	19	7	34	10	1	106	3.1	180	53	86	8.9	2.7	142	4.2	3.2	1.4	0.9	0.4	7.5	1	0	0	0	0
45	0	32	30	103	4	81	131	76	66	10	5	46	13	241	34	8	1	0	18	0.2	7.2	4.6	0.8	0.3	47	72	58	61	11	1	87	7.8	215	178	55	9.6	4.2	145	4.3	1.8	1.3	1.3	0.6	6	1	0	0	0	0
52	1	31	24	87	3	83	123	80	73	6	5	47	13	281	46	6	1	1	30	0.1	7.6	4.6	1.1	0.4	16	13	19	94	12	1	74	5.5	262	70	75	9.9	2.7	142	4	1.7	1	1.2	1.2	5.5	2	1	0	0	0
45	1	26	21	77	3	82	112	64	69	6	4	40	14	237	31	7	1	1	16	0	7	4.6	0.6	0.3	19	15	16	40	10	1	98	2.9	145	47	56	9.1	3.9	141	4	4.1	1.2	1	0.4	7	2	1	0	0	0
50	0	29	27	96	5	82	120	87	99	4	5	45	13	255	27	6	1	2	8	0	6.7	4.5	0.7	0.3	27	33	27	62	13	1	85	6.1	209	134	58	9.1	2.9	141	3.9	2.4	1.3	1.1	0.5	6	1	0	0	0	0
52	0	27	25	88	6	76	112	67	56	5	5	43	13	184	29	7	4	1	18	0.1	6.8	4.4	0.6	0.2	20	21	33	35	11	1	67	6.5	204	108	48	9.1	3.3	141	4.6	2.4	1.1	1.2	2.4	6	1	0	0	0	0
62	0	26	27	91	3	78	137	79	63	4	5	46	13	150	40	8	1	0	3	0.1	6.6	4.5	0.7	0.3	43	65	60	79	16	1	85	6.2	164	248	34	9.1	2.9	140	4.2	1.9	1.3	1.1	0.6	6.5	1	0	0	0	0
48	0	25	25	88	5	77	126	78	65	4	5	45	14	173	40	5	6	0	10	0.1	7.5	4.5	0.9	0.3	28	31	38	41	13	1	86	6.2	207	327	41	9.2	3	140	3.8	1.4	1.4	1	6.7	5.5	1	0	0	0	0
44	0	26	25	90	5	71	130	80	79	6	5	46	12	216	33	5	2	1	5	0	7	5.1	0.8	0.3	15	21	37	67	10	1	81	6.3	224	286	40	9.6	2.9	142	4.1	2	1.5	1	3.9	5.5	2	0	0	0	0
59	0	20	22	75	5	81	136	84	69	6	5	44	14	235	30	8	4	1	12	0.2	7.3	4.3	0.8	0.4	12	9	13	88	23	1	92	4.6	140	39	60	8.8	3.6	141	3.8	1.1	1.2	0.8	8	5.5	1	0	0	0	0
42	0	22	23	83	5	84	129	84	77	4	5	47	13	212	43	7	2	1	2	0	6.8	4.6	0.8	0.3	16	13	23	64	12	1	82	6.9	182	87	50	8.9	2.7	141	4.5	4.1	1.4	1.1	6	6.5	2	0	0	0	0
52	0	26	24	87	4	80	134	88	76	10	6	53	13	306	29	6	2	1	9	0.4	7.6	4.9	1.1	0.4	35	36	79	66	16	1	76	5.6	224	109	47	9.7	3.3	146	4.5	0.9	1.5	1.5	0.6	5.5	3	0	0	0	0
57	0	23	23	89	5	68	120	66	63	6	5	42	14	218	38	9	2	1	20	0.1	7.1	4.5	1	0.4	20	15	14	70	12	1	96	5.6	135	56	48	9.1	4.1	139	4.3	1.4	1.4	1.3	0.5	6.5	2	1	0	0	0
46	0	17	19	76	6	77	123	69	69	4	4	43	13	266	34	11	6	1	2	0	6.8	4.5	0.9	0.3	18	14	23	51	17	1	110	4.3	189	50	77	9.4	3	141	4.3	1.3	1.8	1	0.5	6	2	1	0	0	0
56	1	28	21	83	3	87	130	76	69	3	5	44	13	200	41	6	1	1	3	0	7.4	4.7	0.7	0.2	16	12	11	53	11	1	101	4.4	202	87	64	9.5	3.8	142	4	2.1	1.3	0.9	0.7	6.5	1	0	0	0	0
43	0	22	22	80	5	80	108	78	56	4	5	46	13	184	30	8	1	0	4	0	7.2	4.8	1.5	0.5	29	45	85	51	20	1	87	6.9	214	98	68	9.1	3	141	4	3.1	1.1	0.9	0.9	5.5	3	0	0	0	0
46	1	24	24	73	4	81	129	80	74	6	4	39	13	261	39	5	3	2	2	0	6.3	4.3	0.4	0.2	20	18	12	42	10	1	94	3.4	170	42	86	8.5	3.4	140	4.3	0.8	0.8	0.9	0.5	7.5	1	0	0	0	0
44	1	25	21	72	4	82	117	76	70	5	4	38	14	210	24	6	5	1	4	0	6.6	4.3	0.5	0.2	16	10	8	40	11	1	110	4.1	147	62	64	9.1	3	142	4.3	1.4	1.3	1.1	8	7	2	0	0	0	0
43	1	38	30	93	4	84	127	68	77	7	4	40	12	264	28	6	2	0	27	0.1	7	4.3	0.4	0.2	16	16	20	48	10	1	127	4.6	160	71	41	9.1	2.9	140	4	2.2	1.3	1	0.7	5.5	1	0	0	0	0
40	0	32	30	103	4	83	138	85	72	6	5	45	14	264	29	6	1	1	14	0.4	6.8	4.6	0.8	0.3	48	70	159	78	8	1	138	5.1	217	415	25	9	2.7	141	4.3	1.2	1.1	1.6	5.2	5.5	1	0	0	0	0
50	0	22	22	80	4	81	117	67	52	6	5	45	14	218	30	6	2	1	7	0	7	4.6	1.2	0.4	24	30	23	89	10	1	91	3.8	191	151	49	8.7	2.9	140	4.3	2.5	1.2	0.9	7.9	7	1	0	0	0	0
44	0	14	24	83	4	84	122	83	69	6	5	46	13	251	26	6	1	1	20	0.4	6.3	4.2	0.8	0.3	27	19	19	77	12	1	87	6.3	169	104	49	8.7	2.8	139	4.1	2.8	1.7	1.4	8	7	2	0	0	0	0
53	0	22	23	86	5	78	144	101	84	5	5	44	14	281	31	6	6	1	15	0	7.4	4.8	0.9	0.3	44	39	40	58	18	1	80	6.3	265	185	48	9.5	2.9	142	4.3	3.7	1.5	0.9	5.5	5	1	0	0	0	0
58	1	33	24	81	3	77	87	52	69	6	4	40	14	222	34	4	2	0	33	0.4	6.7	4.3	0.4	0.2	13	9	14	60	9	1	88	4.4	171	110	48	9.1	3.1	143	4	1.7	1.2	1	2	7.5	1	0	0	0	0
51	0	18	22	80	5	70	124	73	67	4	4	39	13	305	44	7	2	1	6	0.1	6.2	4	0.5	0.2	20	16	20	69	14	1	92	4.5	178	84	66	8.8	2.8	143	3.9	1.1	1.3	1.1	3.6	8	2	1	0	0	0
46	0	26	27	87	4	88	128	88	69	5	5	46	13	240	36	7	2	1	2	0	6.9	4.7	1.1	0.4	15	16	37	45	12	1	80	5.8	177	67	54	8.9	2.9	142	4.2	2.3	1.5	1.1	3.1	7	2	1	0	0	0
46	0	20	23	85	5	72	120	77	56	5	5	46	13	283	38	7	6	1	2	0	6.4	4.4	0.8	0.3	12	21	14	66	12	1	110	4.4	215	102	56	9.1	2.9	141	4.2	1.5	2.1	2.2	0.5	6	1	0	0	0	0
44	0	26	25	87	5	79	130	80	57	5	5	47	13	213	45	5	2	0	4	0.1	7.2	4.9	0.8	0.3	29	53	62	102	13	1	90	7.3	206	205	50	9.7	2.7	142	4.9	0.7	1.3	1.1	2.4	5.5	1	0	0	0	0
57	0	31	28	91	4	79	140	84	80	5	5	44	13	232	41	5	2	0	19	0	7.7	4.7	1.3	0.4	24	26	19	84	16	1	80	7.3	196	128	53	9.8	3.2	140	4.2	1.8	1.4	1.3	0.7	7	1	0	0	0	0
42	1	28	22	83	3	86	102	58	73	4	4	39	12	216	34	6	1	1	3	0	6.8	4.4	1.4	0.5	16	10	10	48	10	1	108	3.6	175	49	84	9.2	3.6	139	4.8	2	1.4	1	4.2	6	2	0	0	0	0
46	0	20	22	76	5	67	139	89	91	3	5	44	13	200	49	7	2	1	2	0	7.1	4.5	2.1	0.7	17	14	13	56	17	1	84	5.7	150	34	75	9.3	3.4	141	4.3	2.7	1.4	0.8	4.4	5.5	2	0	0	0	0
62	0	18	23	85	4	89	121	81	56	6	4	41	13	195	28	8	3	0	7	0	7.2	4.4	1.3	0.4	22	21	13	68	21	1	65	7	162	160	40	8.9	3.2	141	4.1	0.3	1.4	1	0.9	6	1	0	0	0	0
38	0	20	23	78	4	89	140	70	61	5	5	46	13	265	37	5	3	1	2	0	7.2	4.9	0.9	0.4	23	31	93	57	8	1	115	6.2	191	135	65	9.9	3.1	141	4.7	1.5	1.3	1.1	0.8	7.5	1	0	0	0	0
49	0	26	24	90	5	77	91	59	109	13	5	50	14	238	4	6	0	0	2	2.2	7.6	5	0.7	0.3	17	24	64	80	24	1	62	8	128	89	52	9.6	3.4	138	4.4	1.3	1.3	1.2	0.5	6	3	0	0	0	0
45	0	20	23	80	5	78	122	85	68	4	5	43	13	154	27	6	1	0	5	0	7.2	5	0.8	0.3	21	15	11	75	12	1	92	7.1	198	53	49	9.2	3	142	4.6	2.8	1.3	0.7	8	5.5	1	0	0	0	0
48	0	28	26	93	5	77	131	80	71	7	5	47	14	189	30	5	6	1	4	0.1	6.8	4.6	0.6	0.2	28	31	25	54	15	1	99	6.5	200	91	48	8.8	2.7	141	4.1	1.6	1.5	1	0.6	5.5	1	0	0	0	0
50	0	29	28	90	4	83	130	80	61	5	5	46	13	170	42	8	4	1	7	0	7.1	4.9	1	0.3	23	19	48	66	10	1	105	3.8	217	166	47	9.2	2.1	140	4.1	1.7	1.2	1.3	0.4	6	1	0	0	0	0
44	1	30	20	81	3	85	98	61	70	5	5	41	14	199	43	8	6	1	11	0	7	4.4	0.6	0.2	16	14	12	48	10	1	106	4.4	227	92	54	9.3	3.7	140	3.7	4.4	1.2	1.4	0.5	5.5	2	0	0	0	0
57	0	22	24	88	4	67	114	65	60	4	4	39	14	201	51	9	5	0	20	0	6.4	4.3	0.5	0.2	19	25	22	42	15	1	97	5.7	198	88	54	8.9	2.5	140	4.4	4	1.1	0.9	5.4	6.5	1	0	0	0	0
44	0	26	24	82	5	73	123	83	77	4	5	51	13	177	40	8	1	1	2	0	6.4	4.5	0.8	0.3	26	18	54	44	11	1	105	6.7	218	84	79	8.7	3.2	140	4.3	1.4	1.5	1.1	0.5	6.5	1	0	0	0	0
48	0	28	28	103	5	72	120	80	64	8	5	43	14	299	30	7	1	0	13	0.3	7.5	4.7	0.8	0.3	32	35	19	79	22	1	79	7.7	186	124	42	9.4	2.6	141	4.4	3.2	1.4	1.3	0.4	5	1	0	0	0	0
54	0	27	25	85	4	70	121	81	68	7	5	49	14	232	24	8	1	0	18	0.2	7.1	4.5	0.9	0.3	22	26	49	54	15	1	98	6.1	208	107	48	9.4	3.5	139	4.3	1.2	1.3	1.3	0.7	5.5	2	1	0	0	0
33	0	16	20	80	5	77	122	86	80	7	5	51	14	160	30	9	3	0	2	0	7.4	4.7	0.9	0.3	23	23	29	49	11	1	121	5.9	192	86	45	9.4	3.2	142	4.1	1.3	1.5	1.1	2.5	6	3	0	0	0	0
42	0	16	21	84	5	71	139	86	86	7	4	39	13	380	29	8	2	1	2	0	6.4	4.2	0.5	0.2	24	26	188	61	12	1	126	5.5	189	169	57	8.9	2.7	142	4.1	1.6	1.2	1.3	8	6	1	0	0	0	0
54	0	27	26	93	5	75	113	77	61	5	5	50	13	195	32	8	2	1	3	0.1	7.4	4.5	1.1	0.3	21	20	18	53	16	1	93	6.9	206	132	38	9.3	2.5	139	4.2	2.4	1.1	1	8	5.5	1	0	0	0	0
59	1	22	18	73	3	88	114	77	97	4	5	39	14	225	35	8	1	1	8	0	7.3	4.7	0.5	0.2	36	12	13	64	9	1	65	3.7	177	109	52	9.6	3.1	140	4.6	3.7	1.1	1.3	1.6	6	2	0	0	0	0
46	0	27	25	87	5	86	131	79	64	6	5	46	13	255	37	7	3	1	11	0	7.2	4.6	0.8	0.3	18	18	89	52	12	1	88	4.9	224	91	62	10.8	3.5	143	4.5	3.3	1.3	1.1	8	5	2	0	0	0	0
44	0	21	23	87	4	80	134	74	85	6	5	44	13	229	34	4	5	1	2	0.1	7.1	4.8	0.9	0.4	19	26	11	32	19	1	93	4.8	197	79	67	9.4	4.1	140	4	2.8	1.3	1.4	7	6	2	0	0	0	0
45	0	23	25	89	7	72	117	65	51	6	5	47	13	222	54	6	2	1	4	0	6.9	4.3	1.4	0.4	15	11	20	52	15	1	96	7	203	98	48	9.3	3.2	140	3.9	2.2	1.2	1	0.6	6.5	1	1	0	0	0
44	0	20	25	88	5	82	125	68	68	4	5	42	13	245	42	8	5	1	3	0.1	7.4	4.8	1.2	0.4	21	27	34	44	14	1	86	5.9	174	234	33	9.4	3.4	143	3.9	3.4	1.4	1.2	8	5.5	1	0	0	0	0
54	1	27	20	72	3	80	103	66	71	5	4	43	13	220	43	6	2	1	8	0	7	4.8	0.7	0.3	27	18	19	34	15	1	70	2.6	213	153	73	9.4	3.5	139	4.3	4.2	1.3	1	0.5	5.5	2	0	0	0	0
59	0	26	25	83	3	82	130	80	53	5	5	48	13	225	36	6	2	0	4	0	6.3	4.6	1.2	0.3	14	11	21	58	9	1	103	4.9	209	206	39	9	2.3	143	3.7	2.4	1.5	0.9	0.7	6	2	0	0	0	0
60	1	30	24	75	3	79	127	79	67	4	4	39	13	250	35	4	10	1	3	0	6.5	4.4	1.1	0.4	19	10	11	64	11	1	102	3	214	55	89	8.9	3.3	138	3.9	1.8	1.3	0.7	5.5	7.5	1	0	0	0	0
44	0	28	29	92	5	83	138	84	68	6	5	46	13	190	41	8	3	1	2	0.2	6.9	4.6	0.7	0.3	90	166	81	68	14	1	102	6.4	213	188	47	9.2	3.5	142	4.2	0.6	1.1	1.2	0.8	6	2	1	0	0	0
44	0	28	27	101	5	84	125	81	91	9	6	51	14	329	28	6	1	1	11	0.3	8.3	5.5	0.8	0.3	49	98	84	69	13	1	63	5.6	201	298	46	9.7	4.2	141	4.9	1.5	1.4	0.8	4.1	5	3	0	0	0	0
50	0	22	21	80	5	81	126	80	62	5	5	47	13	218	40	9	3	1	2	0	7.5	4.9	1.2	0.4	20	18	16	78	15	1	108	4.5	185	72	65	9.2	2.9	141	4.1	3.1	1.3	1	5.7	6	2	0	0	0	0
58	0	26	26	91	5	77	120	82	103	5	5	49	14	235	26	16	7	0	8	0.2	6.9	5	1.4	0.5	15	17	17	101	16	1	94	4.8	204	66	46	9.2	3.4	143	4.6	2.8	1.4	1.2	0.9	5.5	3	0	0	0	0
50	0	24	23	84	4	80	123	72	64	6	4	43	13	192	33	5	8	1	8	0	7.3	4.4	0.6	0.3	30	24	23	75	9	1	95	5.6	158	55	47	8.9	3.7	142	4.1	1.8	1.2	0.9	8	5.5	1	0	0	0	0
46	0	22	23	83	4	78	118	80	65	4	4	42	13	310	34	7	7	2	2	0.1	6.5	4.4	0.3	0.1	14	18	60	60	13	1	111	3.6	212	91	77	8.7	3.3	141	4.3	1.4	0.7	0.8	0.4	7	2	0	0	0	0
44	0	15	24	89	5	80	128	72	63	4	5	46	13	261	38	8	4	1	4	0	7.1	4.4	1.1	0.4	17	19	14	50	11	1	111	5.6	225	92	54	8.9	2.3	141	4.2	1.4	1.5	1.1	1.4	5.5	1	0	0	0	0
62	0	26	24	90	5	74	150	90	67	6	5	48	13	197	33	5	3	1	3	0.1	6.7	4.6	0.9	0.3	20	29	36	58	10	1	68	7.4	150	115	37	9.4	3	142	4.2	0.2	1.3	1.2	0.4	5	1	0	0	0	0
62	0	23	23	82	3	76	142	88	96	6	5	45	13	219	23	6	3	1	3	0	6.8	4.3	0.8	0.3	16	16	20	65	14	1	91	5.8	157	97	50	9.4	2.3	141	3.9	1.8	1.4	1.2	1.2	6.5	2	0	1	0	0
44	0	26	27	90	5	77	130	90	81	7	5	49	13	273	35	5	2	1	12	0.2	7.2	4.7	0.7	0.3	25	30	91	70	15	1	88	7.9	177	84	54	9.3	3.6	139	4	0.3	1.5	1.4	0.7	5.5	2	0	0	0	0
58	1	29	24	87	3	87	117	80	68	5	4	42	13	236	34	3	1	0	4	0.1	6.4	4.2	0.7	0.3	15	12	11	42	13	1	97	4.3	179	180	62	9.2	3.2	139	3.8	1.8	1.6	0.9	3.1	6	1	1	1	0	0
54	0	23	24	88	5	79	139	99	65	4	4	42	13	196	38	6	3	1	6	0	7.5	4.7	0.9	0.3	22	20	42	50	18	1	96	6.4	231	234	54	9.5	3.4	142	4.1	2.6	1.2	0.9	8	5.5	2	0	0	0	0
50	1	28	22	74	3	84	109	70	62	3	4	41	14	250	38	7	4	1	5	0.1	6.7	4.1	0.4	0.2	14	11	11	35	13	1	86	3.4	173	141	67	8.6	3.8	141	4.1	3	1	0.9	0.4	6	2	0	0	0	0
52	0	21	22	79	4	77	150	90	84	4	5	42	13	183	37	6	2	1	4	0	6.8	4.5	0.9	0.3	25	28	104	66	10	1	74	6.8	178	136	46	9.1	2.2	142	4	1.6	1.4	1.1	0.4	6.5	2	0	0	0	0
44	0	28	26	91	5	84	133	85	79	6	5	47	12	242	31	7	3	1	6	0.2	7.1	4.9	1.4	0.6	39	64	99	58	12	1	86	6.6	134	126	52	9.8	3.2	141	3.8	1.6	1.5	1.1	6.1	5.5	3	0	0	1	0
45	0	22	26	98	4	79	120	80	79	5	5	47	13	174	34	7	5	1	13	0.1	7.4	4.5	1.3	0.4	22	35	40	63	18	1	106	6	223	129	41	9.4	3.1	141	4.3	1.5	1.2	1.2	8	6.5	1	0	0	0	0
48	0	26	25	83	4	78	132	85	61	4	5	47	12	188	31	7	4	1	8	0.1	7.4	4.6	1	0.4	33	28	21	50	10	1	105	7.1	198	94	57	9.3	3.7	144	3.8	1.4	1.5	1.1	1.3	5.5	2	0	0	0	0
63	0	26	25	92	5	77	135	88	59	5	5	45	13	284	34	7	2	1	8	0.1	7.2	4.5	1	0.4	24	19	44	99	16	1	88	6.8	215	95	53	9.7	3.2	140	4.5	2.1	1.1	1.1	8	5.5	1	0	0	0	0
44	0	22	23	85	5	82	120	70	87	5	5	44	13	178	38	8	3	1	2	0	6.6	4.5	1	0.3	20	15	14	51	17	1	90	6	183	63	52	9.1	3.3	140	3.9	3.5	1.2	0.9	0.4	7	1	1	0	0	0
44	1	32	23	83	3	81	122	68	77	7	4	37	13	186	31	6	2	0	18	0.2	7.3	4.4	0.8	0.3	17	11	14	58	10	1	113	4.1	186	89	70	8.9	3.1	139	4	1.8	1.2	1.1	0.9	6.5	2	0	0	0	0
50	0	26	25	86	5	76	138	88	85	5	5	48	13	245	44	5	2	1	4	0	7.1	4.9	2.7	0.7	23	23	25	58	16	1	95	6.3	219	131	55	9.8	3.9	141	4.4	2.1	1.4	1	5.2	5	1	0	0	0	0
44	0	17	20	74	5	91	128	83	66	5	5	47	14	193	32	5	2	1	14	0	7.8	5.2	1.1	0.4	32	30	24	52	18	1	101	6.7	190	43	61	9.6	3.4	140	4	2.1	1.5	1	4.6	5.5	1	0	0	0	0
52	0	23	23	85	4	69	118	76	92	4	4	40	13	227	43	7	2	0	4	0	7.2	4.6	1	0.4	34	37	219	78	11	1	99	6.4	182	105	53	9.6	3.3	139	4.2	1.7	1.3	1.1	0.6	5	2	0	0	0	0
55	1	33	25	89	3	84	116	76	77	4	5	45	14	184	38	9	3	1	2	0	6.4	4.4	1	0.4	23	25	21	45	15	1	63	4.8	224	87	98	9.2	2.8	141	4	2.4	1.5	0.9	0.4	6.5	2	0	0	0	0
46	0	24	23	82	6	72	120	72	71	5	5	47	13	291	31	8	7	1	6	0.1	6.8	4.7	1.5	0.5	25	21	74	69	28	1	76	6.9	199	50	55	9.4	3.7	140	4.1	1.6	1.5	1.2	0.9	5.5	2	0	0	0	0
44	0	26	27	93	4	80	132	74	77	6	5	51	13	209	34	10	2	1	5	0.1	7.1	5	1.1	0.4	25	24	64	56	11	1	108	6.3	212	229	45	9.3	3.3	143	4.3	2.3	1.6	1.2	2.8	5.5	1	0	0	0	0
48	0	28	26	88	5	71	120	80	76	5	5	44	13	317	28	7	4	1	2	0	6.8	4.7	0.8	0.3	25	33	19	57	12	1	104	5.9	155	103	43	9.4	2.7	142	4.2	2.5	1.5	1.2	1.6	5.5	1	1	0	0	0
35	0	19	23	84	5	81	123	72	57	4	5	45	15	179	40	5	8	0	3	0	6.7	4.6	1.2	0.4	24	21	15	49	14	1	109	5.2	171	45	71	9.8	3.3	140	4.8	2	1.4	0.6	0.4	6.5	2	0	0	0	0
33	0	25	25	82	4	84	117	74	70	4	4	44	13	250	31	9	1	0	12	0.1	7.4	4.8	0.8	0.3	21	21	19	46	13	1	107	7.5	177	127	37	9.2	3.3	139	4.4	1.6	1.1	1.2	0.4	5.5	1	0	0	0	0
50	0	21	22	84	4	81	125	81	71	6	5	46	13	281	37	9	3	1	14	0.1	7.1	4.5	0.8	0.3	25	9	46	54	10	1	109	5.1	224	118	65	9.2	3.4	140	4.3	0.9	1.2	1	0.5	5.5	1	0	0	0	0
49	0	26	25	81	4	77	122	73	63	10	5	48	15	254	27	5	1	0	5	0.1	6.7	4.7	0.7	0.3	13	9	17	38	11	1	99	5.3	153	77	54	9.6	3.9	142	4.5	0.8	1.5	1.1	0.6	6	1	0	0	0	0
61	0	28	26	89	5	76	124	83	73	4	5	50	12	214	42	8	2	1	4	0	7	4.5	0.7	0.3	18	28	52	72	14	1	85	5.4	212	159	47	9.6	3.2	140	4.4	1.7	1.3	1.1	3.9	5.5	1	0	0	0	0
49	0	23	25	84	4	81	116	60	58	5	5	45	13	189	36	11	2	1	3	0	6.4	4.4	0.7	0.3	14	18	18	63	11	1	103	4.9	162	83	51	8.6	2.7	141	4.4	1.1	1.2	1.3	1.4	5.5	1	0	0	0	0
44	0	36	31	104	6	77	135	78	80	5	5	37	13	440	33	7	3	2	22	0.1	7.5	4.7	1	0.4	28	46	72	49	16	1	90	7.6	205	148	38	9.2	3.6	141	4.5	2.4	1.4	1.3	1.3	5.5	2	1	0	0	0
43	0	25	26	88	4	83	122	83	71	6	5	43	13	269	35	7	1	1	5	0.1	6.8	4	0.5	0.2	25	42	35	72	11	1	124	6.5	129	92	51	9.1	3.3	145	5.6	1.5	1.1	1.3	5.7	6.5	1	0	0	0	0
56	0	18	23	80	4	81	124	79	81	5	5	43	13	268	35	6	2	1	4	0	7.2	4.5	1.2	0.5	16	16	19	56	13	1	100	5.1	160	82	51	9.2	3.4	143	3.9	0.8	2	0.9	0.6	6	1	0	0	0	0
41	0	26	25	84	5	75	139	89	97	6	5	45	13	196	41	7	2	0	3	0	7.4	4.7	1	0.3	26	17	24	52	12	1	95	7.4	163	99	34	9.7	2.5	141	4.2	6.5	1.3	1.1	0.4	5.5	1	0	0	0	0
53	0	25	25	82	5	77	124	84	61	4	5	43	13	256	47	7	1	1	2	0	6.5	4.4	1.1	0.3	25	20	20	58	10	1	88	6.8	247	91	56	9.2	3	142	4.3	3.2	1.3	1	0.8	6.5	1	0	0	0	0
42	0	19	24	80	4	87	128	77	49	4	5	46	13	200	41	6	3	1	4	0	6.9	4.4	0.8	0.3	25	30	34	50	12	1	114	7.2	210	174	51	8.8	3	140	3.6	1	1.1	1.2	0.6	6.5	1	0	0	0	0
50	0	21	22	82	4	80	133	77	91	7	5	50	13	167	27	6	1	1	2	0.1	7.4	4.8	1	0.2	25	37	26	61	14	1	77	7.9	185	94	33	9.6	3	141	4.7	0.8	1.4	1	2.4	5.5	1	0	0	0	0
44	0	28	27	90	6	80	130	80	68	6	5	47	13	218	26	7	5	0	4	0	6.7	4.4	0.7	0.2	46	66	169	106	17	1	104	6.5	238	233	47	9.1	2.7	141	4.4	1.4	1.3	1.3	0.5	6.5	1	0	0	0	0
55	1	29	21	74	3	77	127	79	73	5	4	38	13	261	42	5	1	0	25	0.1	7.5	4.4	0.4	0.2	23	14	9	64	11	1	104	3.7	252	174	73	9.2	3.9	140	4.4	8	0.9	1.5	8	5	1	0	0	0	0
64	0	19	22	76	4	72	126	81	100	5	4	44	13	219	45	6	2	1	4	0	6.5	4.4	0.7	0.3	23	22	16	57	12	1	66	5	193	77	56	8.7	2.2	142	4	5.2	1.3	0.8	0.5	6.5	1	0	0	0	0
44	0	26	25	85	6	74	124	67	68	4	5	43	13	163	29	6	0	0	12	0.1	7.3	4.9	1	0.3	24	15	12	69	19	1	95	3.6	213	111	52	9.4	2.8	141	4.6	1.4	1.4	0.9	1.3	7	1	0	0	0	0
52	1	27	22	78	3	80	117	68	60	4	4	40	14	150	43	8	1	1	20	0	7.5	4.6	0.8	0.3	12	10	11	52	12	1	108	2.8	202	57	87	9.4	3.1	143	4.3	1.8	1.3	1.2	3	6.5	1	0	0	0	0
59	0	27	26	90	5	74	106	60	70	6	5	44	15	174	34	8	2	1	19	0.2	6.7	4.1	0.8	0.3	22	20	18	69	19	1	80	7.2	223	174	29	9.4	3	140	4.3	4.4	0.9	1.2	0.8	5.5	1	0	0	0	0
55	0	30	29	95	4	72	129	89	81	6	5	45	14	198	36	7	2	0	14	0.2	7.8	4.5	1	0.4	53	94	108	73	11	1	79	6.4	234	105	52	9.5	3	140	4.6	3.3	1	1.1	1	5.5	1	0	0	0	0
54	0	26	26	95	5	75	139	88	81	7	4	43	13	240	33	8	3	0	18	0.3	6.9	4.6	0.5	0.2	15	21	33	62	13	1	97	6.5	211	408	45	9.3	3.1	140	4.3	2.1	1.5	1.1	3.7	5	1	0	0	0	0
48	0	23	23	90	6	81	132	77	87	6	5	45	13	285	44	7	2	0	2	0	6.9	4.6	1.5	0.4	16	19	28	64	15	1	82	5.9	199	82	42	9.3	2.3	142	4.2	2.1	1.4	1	8	6	2	0	0	0	0
59	1	23	19	68	2	68	142	68	58	7	4	37	12	277	19	5	1	1	35	0	7.8	4.6	0.3	0.2	35	22	10	56	14	1	81	4.4	165	41	58	8.7	4.1	148	4.2	2.7	1	0.7	7.9	5.5	1	0	0	0	0
44	0	24	26	86	5	74	120	85	70	6	5	47	14	310	40	6	3	2	3	0	6.6	4.5	0.2	0.1	21	19	21	51	10	1	109	5.1	207	84	49	9.1	3.2	141	4.8	2	1.1	1.1	8	6	1	0	0	0	0
43	0	25	22	83	5	72	132	67	67	4	4	44	13	300	50	7	6	2	10	0	6.9	4.7	0.4	0.2	17	15	19	86	9	1	110	3.8	195	114	51	9.3	3.4	138	4	2.4	1.4	1	2.2	6.5	2	0	0	0	0
48	0	28	25	90	5	72	118	70	69	5	5	47	14	243	32	10	2	1	6	0	7.4	4.9	0.8	0.3	27	38	22	68	13	1	102	7.1	226	350	38	9.7	3.3	141	4.4	0.9	1.4	1.1	0.4	6.5	2	0	0	0	0
53	1	32	23	85	3	82	123	81	84	5	5	42	13	207	38	8	3	1	8	0	6.9	4.4	0.4	0.2	21	20	36	65	13	1	99	5.7	177	87	68	9.7	4.1	145	3.9	3.1	1.2	1.1	0.5	5.5	2	0	0	0	0
52	0	27	29	95	4	80	120	80	54	7	5	46	13	236	33	9	3	1	5	0	6.8	4.1	0.7	0.3	30	43	88	62	12	1	95	5.5	181	257	48	9	3.3	141	4	2.1	1.1	1.3	0.5	5.5	2	0	0	0	0
50	0	25	23	82	5	83	122	80	102	10	5	44	13	286	29	4	1	1	11	0.3	7.5	5	0.8	0.4	22	22	19	69	12	1	79	6.3	119	94	56	9.8	3.1	143	4.3	4.9	1.8	1.2	0.5	7.5	3	1	0	0	1
54	0	30	28	101	4	75	121	75	77	9	5	51	13	189	29	9	3	1	9	0.1	7.3	4.5	0.8	0.3	52	58	51	78	14	1	103	6.7	183	189	42	9.2	3.1	140	4	2.3	1.2	1	1.1	5.5	2	0	0	0	0
44	0	23	23	84	6	86	114	73	65	6	5	48	13	317	33	6	3	1	12	0.1	7	4.6	0.9	0.3	20	30	28	68	13	1	110	4.9	244	85	62	9.4	3	140	4.4	0.8	1.1	1	2.4	5.5	2	0	0	0	0
48	0	27	28	92	5	82	130	80	76	5	5	45	12	214	31	8	2	1	2	0	7.1	4.7	0.6	0.2	20	23	15	30	11	1	102	5.9	197	192	48	9.7	2.7	143	4.2	1.8	1.3	1.1	8	7.5	1	0	0	0	0
53	0	13	21	79	4	85	124	79	63	4	5	46	13	200	30	6	3	1	3	0.1	6.9	4.5	0.6	0.3	18	16	16	54	9	1	93	4	197	74	61	9.2	3	141	4.4	4.9	1.1	1.2	8	6	2	0	0	0	0
45	0	24	29	99	5	75	130	80	71	10	6	54	14	182	20	6	1	1	6	0.1	8.1	5.6	0.7	0.3	28	28	29	57	17	1	74	8	178	115	42	9.5	4.6	141	4.1	1.4	1.4	1.3	2.2	5	4	0	0	0	0
60	0	16	20	77	4	69	99	61	57	5	5	48	13	270	22	7	6	1	5	0.1	7.3	4.9	0.8	0.3	16	26	15	65	16	1	84	5.7	175	89	50	10.1	3.8	143	4.7	1.2	1.3	1.1	0.9	5.5	2	0	0	0	0
56	0	15	22	70	3	77	128	78	92	4	5	48	13	177	39	10	7	1	5	0	7	4.3	1	0.3	20	21	20	51	20	1	69	5.2	228	62	68	9.2	3.4	141	4	3.1	0.9	1.2	0.7	6	1	0	0	0	0
55	0	30	28	96	4	81	122	72	60	5	5	51	13	174	20	7	1	0	10	0	7.3	4.8	1	0.4	23	17	15	71	14	1	68	5.9	179	72	69	9.1	2.9	140	4.2	23.3	0.6	1.1	0.6	5.5	2	1	0	0	0
44	0	22	23	84	5	80	132	80	70	6	5	42	13	203	42	8	2	1	3	0	7	4.6	0.6	0.2	17	17	20	74	10	1	87	5.7	187	133	42	8.7	2.8	140	4.3	0.7	1.3	1	5.7	5.5	2	0	0	0	0
48	0	24	24	87	4	82	136	82	69	8	5	43	13	317	37	7	3	1	16	0.1	7.7	4.9	0.8	0.3	48	84	133	99	9	1	92	7.4	253	366	34	9.6	3.4	139	4.4	2.5	1.3	1	4	5.5	1	0	0	0	0
45	0	25	24	85	5	81	138	72	60	5	5	45	13	219	39	7	4	1	2	0	7.2	4.8	1.3	0.4	29	29	54	54	18	1	93	6.3	224	61	70	9.9	3.2	142	4.4	3.7	1.1	1	0.4	5.5	2	0	0	0	0
52	1	26	19	80	3	80	119	67	81	4	5	44	14	193	32	6	2	1	10	0	6.9	4.6	0.5	0.2	20	12	9	88	14	1	104	3.6	259	78	95	9.5	3.4	144	4.1	3.5	1	0.8	0.7	5.5	1	0	0	0	0
29	0	34	30	103	4	87	130	76	75	7	5	47	13	327	37	9	13	1	18	0.4	7.3	4.7	0.5	0.2	48	82	60	68	13	1	125	6.9	181	162	30	9.5	4.1	141	4.2	0.5	1.5	1.7	0.5	5	3	1	0	0	0
54	0	16	22	76	4	78	131	76	83	6	5	48	14	141	28	7	1	1	2	0	6.7	4.4	0.9	0.3	22	14	33	69	13	1	77	6.8	183	70	58	9.8	2.7	143	4.7	0.5	1.3	1.2	5.4	6.5	1	0	0	0	0
44	0	18	22	77	5	82	121	72	78	6	5	47	13	202	30	6	2	1	11	0.1	7.8	4.7	0.7	0.2	17	16	16	49	11	1	92	6.9	173	46	44	9.2	3.6	140	4.3	2.1	1.3	1	1.8	5.5	1	0	0	0	0
44	0	24	30	98	6	68	130	70	57	6	5	43	14	216	30	6	2	1	13	0	6.8	4.4	1.1	0.4	18	14	20	62	16	1	82	6.4	208	82	58	9.4	3.7	140	4.4	2.7	1.4	1.2	5.1	6	1	0	0	0	0
49	0	21	22	81	4	77	113	68	66	9	5	48	13	282	39	6	1	1	8	0	7.1	4.9	1.3	0.4	15	15	35	47	17	1	84	6.2	187	137	38	9.8	3.9	141	4.2	1.2	1.4	1.4	0.7	6	2	0	0	0	0
43	0	15	21	77	5	72	105	70	59	5	5	48	14	148	36	7	5	1	2	0	6.3	4.2	0.6	0.2	18	13	14	52	13	1	90	5.4	173	82	57	9	3.2	143	3.9	1	1.2	1.2	0.4	6	2	0	0	0	0
46	0	17	20	78	6	83	117	76	76	4	5	45	13	218	48	6	3	1	3	0	7.2	4.9	1	0.4	24	33	165	62	11	1	97	7.5	175	94	78	9.5	2.8	141	4.1	1.2	1.3	1.3	0.6	5.5	2	1	0	0	0
75	1	27	21	79	3	81	131	67	67	3	4	34	14	173	32	8	0	1	8	0	7.1	4.5	0.5	0.2	36	26	20	33	19	1	87	3.2	166	61	56	9.4	3.8	144	3.9	2.5	1.4	1	8	5.5	2	0	1	0	0
42	0	31	33	111	5	76	120	80	74	7	5	43	13	226	39	5	2	1	6	0.3	6.9	4.7	0.5	0.2	34	76	46	66	10	1	109	5	261	209	42	8.5	3.1	140	4	1.6	1.1	1.1	0.4	8.5	1	1	0	0	0
46	0	33	30	106	4	85	119	85	81	9	5	50	13	275	25	7	4	1	6	0.6	7.1	4.5	0.7	0.3	34	45	106	76	10	1	101	6.7	169	207	33	9.5	3	142	3.8	1.6	1.3	1.7	0.9	5.5	3	1	0	0	0
54	0	18	22	74	4	71	117	72	61	5	4	43	13	187	35	9	2	0	14	0	7.6	4.8	0.5	0.2	27	21	32	77	20	1	99	5.1	209	69	67	9.6	3.4	141	5	2.1	1	1	8	6	1	0	0	0	0
43	0	12	22	77	4	79	125	80	93	3	5	44	13	174	55	10	2	1	2	0	7.1	4.8	1.1	0.4	16	14	25	55	13	1	76	7.1	178	41	66	9.4	3.3	139	4.1	0.6	1.7	1.1	0.5	6.5	1	0	0	0	0
53	0	25	24	85	4	76	136	78	73	4	5	47	13	204	28	8	2	1	4	0	7.1	4.7	1.1	0.4	25	24	32	67	14	1	100	4.7	202	68	68	9.5	3.2	139	4.3	2.6	1.4	1.4	3.1	5.5	2	1	0	0	0
62	1	26	21	78	3	78	132	74	54	3	4	38	13	147	40	10	1	1	30	0	6.9	4.7	0.5	0.3	43	36	12	108	11	1	94	5	132	66	51	9.8	4.4	141	4.1	0.3	1.3	1.4	0.4	7.5	1	0	0	0	0
46	0	25	24	89	4	80	124	82	72	6	5	45	13	283	26	6	3	1	20	0.1	7.1	4.9	1.2	0.3	20	26	80	63	9	1	96	7	279	381	40	9.8	2.4	140	4	2.6	1.2	1	8	5.5	1	0	0	0	0
53	1	23	19	80	2	81	110	70	76	5	5	42	13	290	39	5	2	1	6	0.1	6.9	4.4	0.4	0.1	21	18	71	124	9	1	65	5	216	267	51	9.9	3.3	140	4.5	1	1.1	0.9	0.5	6.5	1	0	0	0	0
62	1	24	19	71	3	78	133	87	91	5	4	33	13	228	34	5	5	2	22	0.1	6.7	4.4	0.6	0.2	20	14	17	67	16	1	76	4.1	175	104	53	9.2	3.7	143	4.1	1.4	1.5	1.1	8	5.5	4	0	0	0	0
43	0	18	22	84	5	81	116	79	72	5	5	47	13	185	36	6	1	0	4	0	7	4.8	1.4	0.4	20	25	21	50	12	1	102	5.7	160	81	46	8.9	2.7	141	4.2	1.1	1.3	1.4	0.5	5.5	1	0	0	0	0
60	0	23	23	81	4	83	133	75	80	5	5	48	13	212	31	7	1	1	14	0.1	7.4	4.4	1.3	0.4	33	55	60	61	16	1	80	6.8	230	80	50	9.1	3.4	139	4.3	1.4	1.3	1	1.2	5.5	2	0	0	0	0
54	0	19	23	82	5	77	113	65	64	5	4	44	13	197	55	8	1	1	2	0	6.8	4.5	0.8	0.3	31	20	27	63	13	1	96	5.6	153	58	50	9.1	3.3	141	4.2	2.5	1.4	1.2	0.6	6	2	0	0	0	0
53	0	18	24	82	3	77	120	80	77	6	5	43	13	211	34	7	2	0	6	0.1	6.7	4.5	0.4	0.2	23	31	54	73	14	1	99	8.9	183	123	47	9	2.8	141	4.3	1.1	1.2	1.4	2.1	6.5	1	0	0	0	0
44	0	28	27	92	6	82	122	84	68	5	5	43	13	244	45	7	2	1	9	0.1	7.4	4.8	0.6	0.2	18	11	17	54	14	1	99	7.9	214	123	41	9.4	4	142	4.2	3.7	1.3	1	0.4	7	1	0	0	0	0
43	0	26	24	87	6	79	136	80	79	5	4	42	14	279	47	7	4	1	2	0	7.1	4.6	0.6	0.3	12	10	13	49	12	1	109	5.1	150	91	54	8.9	3.2	141	3.8	2.1	1.3	1.2	0.7	6	2	0	0	0	0
55	0	29	26	90	4	78	129	77	65	7	4	42	13	214	25	7	2	0	5	0.1	6.7	4.2	0.6	0.2	14	12	13	70	12	1	98	6.7	184	139	42	9.5	3	139	4.1	1.4	1.1	1.2	3.7	7.5	1	0	0	0	0
35	1	26	20	76	3	86	110	73	85	8	5	44	14	301	27	7	3	1	16	0.1	7.7	4.7	0.6	0.2	18	12	13	73	11	1	106	5.6	190	80	81	9	3.1	141	3.9	1.7	1.2	1.2	6.2	6.5	1	0	0	0	0
49	0	15	22	74	5	79	105	73	63	5	5	45	14	211	37	7	6	1	5	0	7.1	4.9	1.4	0.4	16	17	23	56	16	1	102	4.7	230	63	69	9.3	3.1	142	4.3	1	1.4	1	0.4	6	2	0	0	0	0
56	0	25	26	90	4	78	129	88	63	5	4	42	13	191	46	9	2	0	2	0	6.6	4.4	0.7	0.3	22	17	22	30	14	1	106	6.1	153	64	57	9.2	3	140	4.3	2.4	1.4	1.2	1	7	1	0	0	0	0
52	0	26	24	86	4	70	130	90	66	6	5	45	15	192	29	5	2	1	9	0.3	6.8	4.5	0.6	0.2	31	52	27	62	16	1	100	5.3	207	170	39	8.4	3.2	141	3.8	2.7	1.2	1.2	0.4	7.5	2	0	0	0	0
44	0	25	25	84	5	83	131	81	77	4	5	46	13	228	53	11	1	1	4	0	7.2	4.8	1.1	0.4	20	28	23	28	13	1	104	5.4	179	72	53	9.5	2.8	140	4.7	3.8	1.5	1	0.6	7	1	1	0	0	0
55	0	18	24	88	4	79	121	72	66	6	4	43	13	206	36	6	6	1	13	0.1	6.4	4.1	0.9	0.3	17	15	23	58	16	1	95	7.2	193	198	46	8.6	2.9	140	4.4	1.9	1.3	1.1	6.3	7.5	1	0	0	0	0
55	1	33	24	91	3	83	138	77	64	6	5	43	13	360	32	8	2	2	12	0	7.3	4.4	0.5	0.2	24	23	28	145	9	1	105	6.3	181	174	37	13.6	2.9	143	4.2	1.5	1	1.2	0.4	7	1	0	0	0	0
52	1	32	24	82	3	79	109	72	65	6	4	37	13	196	36	8	2	2	15	0	7	4.4	0.4	0.1	17	11	14	70	20	1	69	5.1	207	54	51	8.8	3.5	141	4.4	3.2	0.9	0.7	3.4	6.5	1	0	0	0	0
46	0	22	23	84	4	84	130	80	97	6	5	46	13	230	36	4	2	0	6	0.1	7.3	4.8	1	0.4	24	29	53	45	12	1	106	4.9	134	207	44	9.4	3.1	143	4.8	2.5	1.3	1.3	3.1	5.5	4	0	0	0	0
52	0	28	25	90	4	78	110	70	96	7	5	47	14	278	41	8	2	1	6	0.2	7.3	4.9	0.7	0.3	20	9	71	62	12	1	107	5.4	193	209	54	9.3	2.5	140	4	1.4	1.5	1.5	0.8	7	1	0	0	0	0
54	1	24	19	74	4	89	100	63	82	3	4	36	12	239	35	6	1	1	4	0	7.4	4.7	0.6	0.3	18	14	10	39	12	1	99	3.5	159	41	80	9.4	3.5	141	4	2.4	1.5	0.9	8	5.5	2	0	0	0	0
56	0	21	27	95	4	78	126	76	68	7	5	44	13	150	24	6	6	1	2	0	7.1	4.5	1.7	0.6	29	29	35	64	17	1	118	6.7	160	79	55	9.2	3.4	143	3.9	1.5	1.2	0.8	0.5	5.5	1	0	0	0	0
48	0	28	26	93	5	79	121	78	60	3	5	47	13	148	42	13	1	0	5	0.1	7.1	4.6	1.1	0.4	27	46	40	59	12	1	91	6.8	204	149	51	9.6	2.6	142	3.7	3	1.2	1.4	0.6	5.5	2	0	0	0	0
55	0	25	25	89	4	72	134	86	62	6	5	45	13	205	37	7	2	1	8	0.1	7.3	5.1	1.8	0.5	21	22	27	69	14	1	86	6.1	200	184	33	9.5	3	142	3.7	1.7	1.4	1	0.4	5.5	1	0	0	0	0
55	0	23	25	93	5	80	118	79	62	5	5	46	13	224	43	5	8	1	5	0.1	6.9	4.7	0.7	0.3	13	16	31	52	15	1	105	6.2	204	171	42	9.6	2.8	142	4	7.3	1	1.2	0.6	6	1	1	0	0	0
52	0	17	24	79	4	82	136	79	67	7	5	48	13	280	27	9	2	1	9	0	6.7	4.5	0.9	0.3	15	20	17	60	10	1	100	5.8	167	64	48	8.9	2.9	141	4.6	0.6	1.1	1.3	6.6	7.5	2	1	0	0	0
46	1	20	18	63	3	87	135	85	111	5	5	42	13	268	31	7	2	0	10	0	8	5	1	0.4	17	10	11	64	9	1	101	4.6	147	54	65	9.7	2.8	140	4.1	2.9	1.5	1.3	8	5.5	2	1	0	0	0
48	0	30	28	90	5	86	145	94	73	6	5	48	13	231	40	8	3	1	7	0.1	7.3	4.7	0.8	0.3	30	53	28	65	14	1	87	8	208	88	54	9.3	2.8	145	4.6	1.6	1.4	1.2	4.1	6	1	0	0	0	0
44	0	15	20	68	5	89	114	67	58	4	5	42	14	154	39	7	2	1	3	0	6.8	4.7	0.6	0.2	28	29	35	77	15	1	104	5.8	212	48	92	9.4	3.8	142	4.3	0.9	1.2	1.2	6.1	5.5	1	0	0	0	0
54	1	37	30	100	4	78	130	88	72	9	5	48	13	307	34	7	1	0	15	0.2	7.1	4.4	0.7	0.3	34	83	64	84	18	1	129	6.5	258	144	57	9.1	4.2	141	4.1	0.7	1.4	0.9	8	5.5	1	1	0	0	0
57	0	21	23	77	5	83	122	75	60	3	5	44	14	229	34	8	3	1	14	0.1	7.3	4.6	1.7	0.5	68	52	27	78	14	1	75	7.6	191	92	54	9.4	3	142	4.2	2	1.2	0.7	2.1	5.5	1	0	0	0	0
53	0	26	25	88	4	77	138	84	63	3	5	44	14	302	43	9	4	2	9	0.1	7.2	5	1	0.4	30	20	31	40	14	1	76	4.2	187	68	65	9.6	2.8	140	4.5	5.3	1.2	0.9	1	5	1	0	0	0	0
44	0	24	26	88	4	80	138	89	84	6	5	48	13	310	35	9	2	1	9	0.1	7.9	5.5	0.7	0.2	61	115	194	78	13	1	89	5.7	231	253	47	9.9	3.3	141	4.7	2.8	1.2	0.9	5.2	5	3	0	0	0	0
44	0	20	23	85	5	82	130	81	74	7	5	46	13	192	27	7	1	0	2	0	6.7	4.4	0.5	0.2	18	14	35	41	10	1	109	7.6	167	122	49	8.9	3.1	141	3.6	3.2	1.2	1	4.3	5.5	1	0	0	0	0
48	0	20	26	90	3	70	120	80	71	5	5	48	13	211	42	7	4	0	6	0	7	4.6	0.7	0.2	25	48	95	63	13	1	108	6.2	196	278	41	9.2	3.5	142	4.2	2.1	1.3	1.2	1.3	5.5	1	0	0	0	0
44	0	24	26	93	5	78	132	77	65	5	5	44	13	215	48	9	2	1	3	0.1	7.3	4.7	1.3	0.5	17	18	24	56	14	1	108	5.5	201	135	43	9.5	3.6	139	3.9	2.1	1.5	1.1	4.7	7	2	1	0	0	0
57	0	29	27	90	4	76	123	82	72	6	5	46	13	227	41	7	1	1	7	0.1	7.2	4.8	1.1	0.4	32	53	29	61	13	1	83	7.4	160	241	29	9.2	2.7	141	4.2	2.6	1.2	1.5	0.7	6.5	2	0	0	0	0
47	1	24	21	72	3	80	88	65	57	4	4	39	13	199	25	6	6	1	9	0	6.7	4.5	0.9	0.4	26	28	39	44	10	1	91	3.8	177	62	89	8.7	3.1	140	3.8	1.8	1.2	0.6	5.2	7	1	0	0	0	0
55	0	17	20	78	4	90	126	63	75	5	5	44	13	242	16	8	4	1	25	2.3	7.2	4.5	0.7	0.3	15	7	13	67	16	1	99	5.2	139	38	60	9.3	3.3	145	4.1	1.2	1.4	1.4	5.9	5.5	1	0	0	0	0
56	0	24	24	84	5	79	112	70	58	4	5	45	14	122	41	7	1	0	4	0	7	4.4	1.2	0.5	26	21	72	69	14	1	93	5	166	71	65	9.3	3.1	141	4.2	1.2	1.4	1	0.5	6	1	0	0	0	0
43	0	18	24	85	6	77	132	84	84	7	5	47	14	340	36	9	5	1	6	0.1	6.8	4.5	0.5	0.2	17	16	43	60	9	1	99	6	195	151	44	9.4	3.5	142	4.1	1.4	1.3	1.3	1.4	6	1	0	0	0	0
58	0	19	24	85	5	77	131	83	76	9	5	45	13	205	17	4	1	0	2	0	6.7	4.7	1.9	0.6	30	46	19	67	14	1	85	6.4	171	94	46	9.3	3.2	145	4.4	1.8	1.4	1	0.7	5.5	2	0	0	0	0
70	1	39	26	100	3	75	130	80	67	6	4	38	14	229	34	6	1	1	20	0.1	7.5	4.4	0.4	0.2	14	12	25	93	21	1	72	3	166	106	53	9.4	3.7	141	4	0.1	1.6	1.3	3.1	5.5	1	0	0	0	0
42	0	27	25	90	5	71	123	74	68	5	5	46	14	252	36	8	3	1	4	0	6.9	4.7	1.7	0.6	20	21	21	61	17	1	92	5.4	177	53	88	9.4	3.1	140	4.2	2.2	1.6	1.3	6.6	6	2	0	0	0	0
59	0	29	27	95	4	80	109	70	63	5	5	45	13	196	40	7	1	1	2	0	7.1	4.5	0.8	0.3	16	26	20	43	16	1	141	4.3	195	116	72	9.3	3.6	140	4	1.2	1.2	1.1	0.6	6	1	0	1	0	1
54	0	26	25	88	4	83	113	79	63	5	4	40	13	196	31	8	4	1	6	0	6.9	4.6	0.8	0.3	24	30	70	105	16	1	102	6.1	156	94	56	9.3	3.2	146	3.9	1.2	1.1	1	3.2	6	1	0	0	0	0
44	0	24	27	90	4	79	139	93	77	9	5	45	12	233	32	6	6	1	5	0.2	6.8	4.4	1	0.3	20	28	103	66	13	1	102	6.9	187	262	36	9.1	3.4	142	3.9	1.7	1.2	0.7	0.8	6	2	0	0	0	0
44	0	22	24	82	5	79	110	70	61	5	5	45	14	273	28	8	8	1	2	0	6.5	4.8	1.3	0.5	20	16	18	51	14	1	96	6.8	146	29	60	9.5	3	137	4.2	1.8	1.7	1.2	0.4	5.5	2	0	0	0	0
44	0	24	26	89	5	88	137	87	81	5	5	49	14	224	38	9	2	0	9	0.1	7.2	4.7	0.6	0.2	23	21	15	48	12	1	91	6.4	193	112	60	9.5	3.8	141	4.2	2.1	1.3	0.9	0.4	5.5	1	0	0	0	0
46	0	25	24	88	5	74	121	77	78	5	5	43	13	140	41	5	1	1	2	0	6.4	4.5	0.7	0.3	16	24	28	72	11	1	120	6.6	183	160	48	8.7	2.9	141	4.3	1.8	1.1	0.9	3.3	5.5	1	0	0	0	0
58	0	22	23	78	4	70	110	78	73	8	5	43	15	334	30	7	8	1	19	0.1	6.7	4.5	0.5	0.2	15	11	15	76	14	1	106	5.4	243	150	51	8.7	3.1	139	4	2	1.1	1.4	0.9	6	2	0	0	0	0
52	0	31	28	90	4	84	110	67	65	5	5	47	13	121	37	6	6	0	2	0.2	6.8	4.3	2.1	0.6	24	38	43	60	14	1	83	6	186	82	36	9.1	2.4	140	4.1	1.1	1.1	1.1	8	5.5	2	0	0	0	0
44	0	22	24	87	5	78	152	99	64	4	5	45	14	344	38	9	2	1	8	0	6.7	4.7	1.7	0.5	22	16	31	42	14	1	107	4.7	230	61	56	9.3	2.9	141	4.5	1.1	1.4	1.4	6.5	6.5	1	1	0	0	0
57	1	30	22	85	3	77	118	76	76	3	4	33	13	232	39	6	7	1	8	0	6.6	4.3	0.4	0.2	18	11	13	49	20	1	98	3	205	82	58	8.9	3.7	141	4	0.1	1.4	0.8	0.5	6	1	0	0	0	0
52	0	23	22	81	3	80	135	85	64	6	4	42	13	185	36	7	2	1	17	0	7.5	4.5	1	0.4	26	15	22	76	13	1	102	5	111	128	36	9.3	3	142	4.4	5.5	1.3	1.2	8	5.5	2	0	0	0	0
50	0	27	26	89	4	80	123	78	64	5	5	49	13	166	38	7	3	1	2	0	7	4.7	1.9	0.6	46	61	56	55	12	1	98	6.5	161	142	34	9.1	3	141	4	2	1.3	1.1	8	5.5	1	0	0	0	0
46	1	22	19	72	3	89	104	55	79	5	4	29	17	376	32	5	3	1	10	0	6.7	4.5	0.7	0.3	13	8	10	40	6	1	86	3	202	94	81	9.2	3.2	142	3.8	0.3	1.6	0.9	0.5	7.5	1	0	0	0	0
44	0	26	24	86	4	72	110	70	94	6	6	51	13	270	28	6	2	1	9	0.1	7.3	4.9	3.5	1	27	43	65	68	15	1	81	8.7	181	91	56	9.3	3.1	143	3.9	2.2	1.4	0.9	0.4	5.5	2	0	0	0	0
50	1	23	20	71	3	89	96	55	77	3	4	41	14	169	43	7	2	1	9	0	6.9	4.5	1	0.4	24	25	37	72	12	1	112	5.6	177	41	97	9.5	3.5	144	4.3	6.1	1	1	1.6	7.5	1	1	0	0	0
57	1	32	24	82	3	84	123	67	54	6	4	40	14	245	44	6	1	1	16	0.1	7.3	4.9	0.8	0.3	21	21	20	66	13	1	68	6.2	230	111	42	9.5	4.3	142	4.3	1.3	1.4	1.1	0.4	7.5	1	0	0	0	1
53	0	24	24	88	3	83	139	79	65	6	5	46	13	209	44	7	2	0	7	0.1	7.2	4.7	0.5	0.2	23	24	42	45	13	1	102	4.7	248	324	43	9.4	4.1	143	4.7	0.7	1	1.2	0.5	5.5	1	0	0	0	0
59	0	21	25	83	5	77	120	70	69	5	5	46	14	207	39	7	2	1	9	0	7.2	4.8	0.7	0.3	26	28	16	48	11	1	75	5	106	44	48	9.1	3.7	141	4.1	2.2	1.3	1.2	6.9	5.5	2	0	0	0	0
44	0	17	20	82	5	81	99	73	108	6	5	46	14	329	20	7	3	1	40	0.1	8.4	5.1	1.1	0.4	21	21	29	72	13	1	64	5	189	47	56	9.6	3.9	142	4.5	2.2	1.1	1	0.7	5	3	0	0	0	0
46	0	23	24	83	5	77	112	70	89	5	5	48	13	218	21	8	6	2	2	0	6.7	4.7	1	0.4	17	12	49	53	15	1	107	6.3	198	175	52	9.2	3.6	141	4.6	1.6	1.1	0.8	0.7	5.5	2	0	0	0	0
50	0	28	26	87	4	86	137	81	70	5	5	48	13	262	36	9	3	1	14	0.1	6.2	4.5	0.8	0.3	22	17	139	71	10	1	111	5.3	251	270	43	9	2.2	139	4.2	1.1	1.2	1.3	0.6	7.5	2	0	0	0	0
56	0	22	23	86	4	76	110	68	54	5	4	42	13	213	38	7	1	1	2	0	6.9	4.4	1	0.3	14	17	14	65	20	1	79	5.3	202	63	47	9.4	3.1	143	4.1	1.3	1.2	1.2	6.5	8	2	0	0	0	0
52	1	28	23	77	3	81	133	87	73	5	5	42	13	300	35	7	2	1	3	0	7.1	4.6	0.5	0.2	14	10	13	64	12	1	117	2.6	182	150	54	9.7	3.6	145	4.6	1.5	1.1	1.4	0.5	6	1	0	0	0	0
44	0	20	24	85	5	81	101	68	93	4	5	43	14	220	40	6	2	1	2	0	7	4.5	0.8	0.3	17	14	35	48	13	1	99	7.2	235	121	51	9.3	3.2	143	4.4	1.3	1.2	1	1.1	5.5	2	0	0	0	0
53	0	25	26	95	5	71	97	64	61	6	5	47	13	188	47	9	1	1	7	0.2	6.8	4.5	1.1	0.4	37	63	52	56	19	1	121	7.5	227	145	61	8.8	3.3	141	4.2	0.4	1.6	1.1	3	6	2	0	0	0	0
48	0	20	23	81	5	87	145	100	85	4	5	44	13	267	24	5	5	1	5	0	6.6	4.6	0.8	0.3	17	20	15	66	17	1	107	3.8	213	108	80	9.4	3.1	141	3.9	2.2	1.6	0.9	0.5	5	2	0	0	0	0
43	0	27	26	90	5	77	129	70	82	8	5	49	14	244	27	6	2	0	9	0.1	7.2	4.6	1.6	0.6	23	27	15	63	14	1	87	6.4	174	65	62	9.6	2.8	140	4	3.9	1.6	1	0.7	7	2	0	0	0	0
46	0	26	30	102	4	82	128	86	74	6	6	55	13	243	37	5	3	0	4	0.2	7.5	4.9	0.6	0.3	52	97	54	70	16	1	73	6.9	145	189	32	9.8	3.1	143	4.3	1	1.5	1.4	6	5.5	2	0	0	0	0
59	0	22	22	83	6	75	138	81	68	3	4	42	13	153	38	8	2	0	2	0	7	4.5	1.1	0.4	22	13	9	56	15	1	79	6.4	167	86	53	9.2	3.4	142	4.8	5.3	1.3	1	8	6.5	1	1	0	0	0
43	0	20	21	76	6	80	150	90	115	4	5	45	13	176	50	6	7	2	7	0	6.6	4.6	1.4	0.5	20	15	22	57	12	1	100	5.7	258	78	101	9.4	3.3	138	4	0.5	1.4	1.1	3.6	7.5	1	0	0	0	0
60	1	29	23	90	3	75	120	71	76	4	4	40	14	278	56	6	1	1	32	0	7.3	4.7	0.3	0.1	29	28	34	49	11	1	94	3.6	209	67	62	9.7	3.7	140	4.6	3	1.1	0.8	5.2	5.5	2	0	0	0	0
48	0	25	24	84	5	76	140	90	75	5	5	46	13	273	45	5	3	1	14	1.7	7.1	4.6	0.6	0.2	31	51	32	70	12	1	82	5.7	178	114	37	9.4	2.7	143	4.4	0.9	1.2	1.2	3.5	5.5	1	0	0	0	0
44	0	28	25	86	4	84	120	84	96	6	5	51	13	177	30	6	2	0	29	0.2	7.8	5.4	1.3	0.4	70	123	189	110	14	1	72	7	224	78	63	10.4	4	139	4.9	1.5	1.3	1	6.5	5	2	1	0	0	0
44	0	15	20	75	5	87	114	68	69	4	5	45	13	247	51	8	1	2	2	0	6.9	4.8	2.5	0.7	17	19	17	49	10	1	106	4.6	176	56	63	8.8	3.4	141	4.3	1.4	1.2	0.9	0.6	7.5	1	0	0	0	0
42	0	28	26	88	6	76	127	80	81	6	5	54	13	196	41	9	2	1	7	0	7.7	5.1	1.2	0.4	50	88	91	82	16	1	90	7.7	243	207	43	10.6	3.9	140	4.6	3.3	1.2	1.1	1.6	6	4	0	0	0	0
62	0	19	21	75	4	79	130	89	68	3	5	44	15	193	38	7	2	1	8	0	7.2	4.5	1.3	0.5	19	18	23	46	11	1	94	3.9	136	43	61	9.5	2.9	142	3.9	0.9	1.3	1.1	0.7	5.5	1	0	0	0	0
58	0	22	24	88	4	80	124	77	69	5	5	44	13	236	42	7	3	1	10	0	7.3	4.7	1.3	0.5	31	30	36	50	16	1	87	5.8	117	70	59	9.6	3.4	142	4.5	1.8	1.5	1.1	0.8	5.5	2	0	0	1	0
56	0	21	22	83	5	65	125	83	61	5	4	43	13	230	37	10	6	2	16	0	6.8	4.4	0.7	0.3	17	15	22	66	17	1	76	5.6	226	69	78	9.3	3.4	142	4	4.3	1.3	1.2	0.4	6	1	0	0	0	0
45	0	22	24	87	5	70	124	88	64	6	5	51	13	304	39	4	2	1	2	0	6.6	4.5	0.5	0.2	30	23	40	56	13	1	79	6	256	114	52	10	3.8	140	4.5	2.1	1.2	1.1	1.7	5.5	1	0	0	0	0
46	0	24	23	83	5	75	122	75	70	7	5	43	13	234	40	8	4	1	2	0	6.9	4.7	0.8	0.3	23	24	43	57	11	1	103	6.4	238	191	49	9.6	3.4	144	4.6	1.8	1.4	1.2	0.5	6	2	0	0	0	0
50	1	33	25	95	4	76	133	87	73	5	4	40	13	221	38	6	3	1	8	0.1	6.8	4.1	0.8	0.3	25	31	26	60	13	1	102	4.7	231	98	74	8.9	3.5	142	3.9	3.4	1.4	0.9	0.7	7	1	0	0	0	0
48	0	26	25	86	5	80	130	73	65	4	5	43	13	156	33	7	1	1	5	0	6.8	4.7	1.1	0.4	24	26	17	47	7	1	109	2.6	201	67	71	8.9	2.6	140	3.9	1.2	1.5	1.2	6.4	5.5	1	0	0	0	0
44	0	21	22	82	6	82	114	68	64	6	5	45	13	215	25	8	1	1	14	0.1	7.2	4.4	1.2	0.3	22	18	27	47	14	1	83	4.3	193	88	47	9	3	142	4.1	3.3	1	1.2	5.9	6.5	2	0	0	0	0
54	1	25	24	76	3	63	155	77	55	5	4	41	12	203	36	5	2	1	2	0	6.5	4.5	0.8	0.3	18	9	14	47	14	1	102	4.5	208	64	82	9.2	3.7	144	4.1	3.3	1.2	0.9	3.8	7.5	2	0	1	0	0
52	1	25	21	73	4	78	90	60	63	7	4	39	13	168	17	6	1	0	6	0	6.7	4.8	1.1	0.4	14	10	14	48	22	1	92	4	204	57	64	8.8	4	141	3.9	1.6	1.2	0.7	8	5.5	3	0	0	0	0
60	1	30	24	84	4	77	120	59	74	4	4	36	13	265	42	8	2	1	17	0.6	6.7	4.2	0.3	0.2	28	31	17	57	18	1	95	3.9	182	72	57	9	3.9	143	4.2	2.4	1.3	1	1.9	6	1	0	0	0	0
46	0	21	26	94	5	80	144	95	53	7	5	44	13	248	28	5	1	1	3	0.1	6.9	4.5	2.2	0.6	19	24	33	62	14	1	97	5.6	224	88	36	9	3	142	3.9	1.1	1.4	1	0.6	6	2	0	0	0	0
47	0	24	24	85	4	75	124	77	75	4	5	49	14	175	42	6	7	2	9	0.2	7.1	4.6	0.6	0.3	23	32	41	67	15	1	90	6	229	129	56	9.2	2.9	140	4.1	0.6	1.6	1.5	0.9	6	2	0	0	0	0
44	0	18	21	74	5	69	127	70	65	4	5	48	13	248	38	10	3	2	2	0	7	4.5	1.5	0.5	23	25	31	55	16	1	102	5.8	182	49	72	9.3	3.7	142	4.2	1.3	1.3	1.2	3.9	6	3	0	0	0	0
48	0	22	23	82	5	84	140	88	67	4	5	45	13	200	43	12	1	1	6	0	7.3	4.6	1.5	0.5	20	15	19	105	9	1	111	4.5	165	176	50	9.2	2.6	135	3.9	2.7	1.1	1.1	0.5	6	3	0	0	0	0
47	0	27	27	93	4	78	125	75	71	8	6	50	14	349	30	8	3	1	12	0.4	6.9	4.5	1	0.3	18	37	89	76	14	1	92	7.1	224	216	41	9.3	3.2	141	4.7	9	1.1	1.3	0.7	6	2	0	0	0	0
57	0	30	28	98	5	78	130	88	65	6	5	47	13	264	34	7	7	1	3	0.1	6.9	4.7	0.9	0.3	17	22	104	77	12	1	83	5.9	175	176	34	9.8	3.6	142	4.3	1.3	1.3	1.4	0.4	5.5	2	0	0	0	0
55	0	24	25	85	5	81	120	70	72	7	5	45	13	272	47	7	2	1	16	0.1	8	4.4	1	0.4	25	21	74	68	12	1	98	8.4	177	93	54	9.5	2.9	139	4.4	1.3	1.5	1	6.2	6	1	0	0	0	0
53	0	20	23	81	5	72	121	88	71	7	5	47	13	221	41	7	4	1	3	0	6.7	4.4	1	0.4	30	38	15	53	24	1	73	6.3	186	63	54	9.2	3.3	144	3.6	3	1.3	1.4	0.5	5.5	2	0	0	0	0
59	1	25	22	78	3	79	113	75	62	5	5	44	13	224	27	5	2	1	12	0.2	7	4.3	0.4	0.2	21	14	12	50	10	1	63	2.9	191	78	83	9	2.8	142	4.4	6.6	0.9	1.5	0.5	5.5	1	0	0	0	0
46	0	19	25	84	6	79	140	88	78	3	5	48	13	294	55	7	1	1	6	0	7.3	4.8	2.2	0.7	21	21	20	54	11	1	84	5.9	175	74	57	9.4	3	143	4.6	1.9	1.2	1.1	0.8	5.5	2	0	0	0	0
44	0	22	22	80	4	87	118	76	68	3	4	42	13	194	26	11	2	1	2	0	6.3	4.2	1.4	0.5	30	64	136	56	14	1	106	6.3	195	399	48	9	2.9	138	3.7	4.1	1.4	1.1	8	7	1	0	0	0	0
44	0	26	23	86	4	74	120	82	67	4	5	45	13	207	45	7	5	1	3	0	6.9	4.6	0.5	0.2	32	28	25	54	14	1	97	6.6	188	130	42	9.1	2.9	141	4.2	2.1	1.3	1	0.9	5.5	1	1	0	0	0
44	0	20	22	83	5	77	120	85	63	5	5	43	13	280	43	4	2	1	8	0	7.7	4.9	0.9	0.3	19	19	18	74	13	1	107	7.1	184	153	51	10	3.4	141	5	2.1	1.2	1.4	0.4	5.5	1	0	0	0	0
46	0	29	27	89	5	82	136	84	73	5	6	53	13	259	49	8	3	1	9	0.1	7.6	4.8	1.1	0.4	35	59	102	72	17	1	78	6.2	212	60	67	9.5	3.5	139	4.2	0.9	1.2	0.9	0.7	5.5	3	0	0	0	0
55	1	29	23	80	3	78	133	81	61	4	5	43	13	258	39	6	1	1	6	0	6.6	4.3	0.5	0.2	24	20	10	104	14	1	88	5.1	260	67	96	9.2	4	145	4.3	4	1.4	0.9	8	8	1	0	0	0	0
57	1	28	22	83	3	77	133	86	86	4	4	40	13	256	26	9	1	1	22	0.1	6.6	4.5	0.7	0.3	18	13	9	43	14	1	90	2.8	189	57	60	8.9	3.7	142	4.1	2	1.5	1.1	1.9	7	2	0	0	0	0
47	0	22	25	86	5	81	108	70	63	5	4	42	13	216	42	7	6	1	4	0	7.6	4.7	0.8	0.3	22	32	47	59	11	1	83	7.8	213	86	57	9.9	4.3	140	4	1.4	1.5	1.3	2.6	6.5	1	0	0	0	0
62	1	30	21	73	3	79	140	87	79	5	5	46	13	280	37	3	1	1	13	0.1	7.5	5	0.4	0.2	31	22	16	78	15	1	61	4.6	245	24	110	9.6	4.2	146	3.9	1.7	0.9	0.7	0.5	5	2	1	0	0	0
55	0	25	25	93	4	61	114	78	53	4	4	42	13	178	45	6	6	1	11	0	6.8	4.5	1.7	0.5	20	12	19	75	18	1	100	4.4	162	74	48	9.1	3.3	142	4.2	3.7	1.1	1.3	0.9	6	1	0	0	1	0
44	0	20	22	81	5	71	126	81	65	4	5	40	15	238	37	8	1	1	8	0	6.9	4.6	1	0.3	22	15	13	43	19	1	92	5.7	162	55	55	9.1	3.5	142	4.2	0.6	1.3	1	0.4	5.5	2	0	0	0	0
50	0	24	26	90	4	82	137	64	59	4	5	49	14	222	46	10	3	1	6	0.9	6.5	4.5	0.8	0.3	44	37	80	54	9	1	98	3.1	174	80	51	9.4	2.8	144	5	0.9	1.4	1	0.4	5.5	1	0	0	0	0
46	1	27	21	78	4	85	124	83	80	4	4	41	14	284	36	6	5	1	2	0	6.8	4.5	0.5	0.2	15	11	19	39	9	1	108	3.6	156	54	56	9	3.1	142	4.5	2.7	1.3	1.2	1	5	1	0	0	0	0
44	0	28	26	88	5	78	124	84	89	9	5	47	14	300	25	7	2	1	9	0.2	7.1	4.7	0.9	0.3	42	67	76	69	16	1	109	5.5	169	217	32	9.6	2.9	141	4.4	4	1.3	1.4	0.4	6	3	0	0	0	0
57	0	24	24	85	4	84	118	70	72	5	5	45	14	173	36	7	8	0	9	0	7	4.2	0.7	0.3	22	16	15	49	8	1	122	5.4	130	118	39	8.9	3	143	4.4	1.2	1.2	1.1	3.7	6	1	0	0	0	0
58	1	35	28	98	3	83	126	70	71	6	4	38	12	245	34	6	1	0	33	0.1	6.7	4.4	0.6	0.2	17	16	18	81	18	1	90	4.9	225	131	45	9.1	3.7	141	3.9	3.4	1.1	1.2	3.7	6.5	1	0	0	0	0
46	0	29	27	92	4	75	123	65	65	4	5	45	13	262	41	10	2	1	7	0	7.2	4.6	1.5	0.4	30	33	64	76	12	1	87	8	236	92	52	9.6	2.9	141	4	3	1.5	0.7	0.6	5.5	1	0	0	0	0
45	1	23	19	71	4	76	106	63	74	4	4	34	15	256	32	6	9	2	16	0.1	6.7	4.2	0.9	0.3	16	13	14	35	10	1	83	2.5	192	58	75	9.2	4.3	145	4	1.7	1.5	1.5	0.4	8	2	1	0	0	0
53	1	28	22	84	3	82	121	80	72	4	5	40	14	264	36	9	5	1	19	0	7.1	4.4	0.4	0.2	15	12	25	88	11	1	96	5.1	272	131	113	9.9	4.3	141	4.4	4.5	1	0.9	8	8	1	0	0	0	0
46	1	34	27	96	4	81	134	83	82	8	4	40	14	140	31	11	2	1	15	0.1	6.7	4.4	0.5	0.2	16	12	13	55	13	1	116	4.3	213	120	42	9.1	2.8	142	4.1	1.7	1.6	1.1	0.4	6	2	1	0	0	0
46	1	30	22	82	4	79	99	67	54	4	5	44	14	191	41	7	2	1	7	0	6.9	4.7	0.8	0.3	14	10	26	64	9	1	74	5.2	225	88	107	9.2	3.5	140	4.1	2.1	1.7	1.2	8	5.5	3	0	0	0	0
46	0	27	26	86	5	80	129	74	68	6	5	44	13	332	31	7	1	1	2	0.1	7	4.7	1.9	0.6	22	29	24	72	14	1	103	4.7	172	99	41	9.2	3	143	4.2	1.2	1.5	1	4.3	5.5	2	0	0	0	0
44	0	27	26	92	6	80	114	74	64	5	5	48	12	210	40	6	3	1	6	0.1	7	4.8	1.1	0.3	17	18	27	109	11	1	105	4.4	226	263	35	9.6	2.8	140	4.7	1.4	1.5	1.4	0.4	6	2	0	0	0	0
46	0	23	23	84	4	82	114	64	68	7	5	44	14	235	31	3	1	1	21	0	7.5	5	1	0.3	21	19	20	96	11	1	90	6.1	219	50	63	9.3	3.1	141	4.2	1.5	1.2	1.2	0.5	5.5	1	0	0	0	0
50	0	23	24	89	5	80	140	90	76	4	5	48	14	214	36	8	1	1	7	0.1	7.6	4.7	0.6	0.2	41	51	33	55	9	1	104	4.6	179	136	37	9.5	3.9	141	3.9	0.2	1.6	0.9	0.8	5.5	2	0	0	0	0
52	0	29	26	90	4	78	133	73	71	5	5	47	13	177	43	8	8	2	8	0.2	7.2	4.9	1	0.3	27	31	23	49	15	1	88	7.5	218	160	47	9.2	3.4	141	4.4	1.5	1.3	1	0.9	7.5	2	0	0	0	0
50	0	28	27	95	3	81	137	90	70	5	5	46	13	171	45	5	2	1	7	0.2	7.1	4.6	1.4	0.4	20	35	32	74	23	1	93	7.2	195	70	42	9.5	3.7	142	4.5	2.1	1.3	1.3	2.1	6	1	1	0	0	0
55	0	23	22	84	4	84	119	72	74	6	5	46	13	258	44	6	1	0	16	0.1	7.2	4.7	0.7	0.2	18	19	34	69	11	1	78	4.7	243	250	40	9.6	3.2	139	4.6	4.7	1.1	0.8	8	5.5	1	0	0	0	0
46	1	28	22	81	3	87	110	67	62	4	5	42	13	187	42	6	2	1	6	0	7.2	4.8	0.6	0.2	15	11	11	62	7	1	135	4.2	227	66	78	9.1	3.5	140	4	3.3	1.2	0.9	1.7	6	1	1	0	0	0
48	0	27	26	92	4	81	130	80	71	6	5	44	13	278	38	7	5	2	10	0.1	7	5	0.5	0.2	18	27	37	54	22	1	104	7	216	383	34	9.2	3.6	142	4.3	3.7	1.2	1.1	0.7	5.5	1	0	0	0	0
57	0	23	24	85	5	78	130	80	74	4	5	43	13	233	32	8	4	0	3	0	6.6	4.5	0.8	0.3	26	23	30	47	14	1	99	3.5	193	124	48	9	3.3	140	4.3	1	1.9	1.4	0.5	6.5	1	0	0	0	0
43	0	24	27	88	5	84	136	100	71	6	5	51	13	206	35	7	2	1	6	0.1	7.3	4.9	1.1	0.5	101	101	278	60	10	1	114	5.2	169	130	49	9.7	3.7	138	3.8	1.4	1.1	1.2	2.1	6	2	0	0	0	0
48	0	27	26	89	4	82	150	90	78	7	5	50	13	207	41	5	2	1	2	0	7	4.8	0.9	0.3	17	23	32	70	16	1	106	5.4	167	230	35	9.4	3.4	144	3.9	2.1	1.2	1.2	0.6	5.5	2	0	0	0	0
46	0	19	22	78	5	73	115	79	81	5	5	44	13	289	32	9	1	1	13	0	6.5	4.3	1.1	0.4	18	21	12	71	16	1	103	5.5	199	113	48	9.5	3.5	142	4.5	2.9	1.3	1.2	0.4	6	4	0	0	0	0
52	1	34	27	90	3	84	164	92	81	5	5	43	13	302	38	6	1	0	14	0.1	7.2	5	0.7	0.2	59	44	19	67	9	1	76	4.3	216	215	46	9.9	3.4	141	3.8	3.6	1	0.8	0.4	7	1	0	0	0	0
45	0	28	26	86	4	85	103	64	53	5	5	46	14	206	38	8	1	0	4	0	6.8	4.4	0.6	0.3	16	14	16	57	17	1	94	6.6	140	58	57	8.8	3.3	142	3.9	3.8	1.3	1.2	0.4	5.5	1	0	0	0	0
43	0	25	23	87	6	56	120	80	68	6	5	45	13	253	23	7	9	1	4	0	6.9	4.5	0.6	0.2	18	25	20	60	12	1	108	4.2	167	98	44	8.9	3.5	142	4	3.6	1.3	0.9	6.9	6	1	0	0	0	0
56	1	33	25	83	3	82	138	76	64	4	5	42	13	208	42	6	4	1	12	0.1	6.9	4.5	0.7	0.3	21	19	13	87	12	1	111	3.7	247	73	79	9.7	3.8	144	4.2	1.9	1.1	1.1	0.8	8.5	2	0	0	0	0
43	0	25	25	87	6	82	124	74	69	7	5	45	13	249	39	5	1	1	8	0.1	7.5	4.7	0.5	0.2	22	30	39	53	16	1	105	7	206	251	37	9.1	2.6	140	4.1	2.2	1.2	1.2	0.4	5.5	1	0	0	0	0
59	0	26	27	84	4	81	136	87	80	5	5	43	13	194	30	7	2	1	2	0	6.8	4.7	1	0.4	21	20	31	85	21	1	94	5.6	162	96	41	9.3	3.1	142	3.9	0.5	1.6	1	5.1	6	2	0	0	0	0
50	0	21	23	85	5	77	130	90	111	5	5	48	13	248	41	7	6	1	17	0.1	7.6	4.9	0.9	0.3	23	25	57	59	13	1	81	6.3	188	62	51	10.1	3.4	141	4.8	1.2	1.6	1	0.6	5.5	2	0	0	0	0
57	0	27	27	95	5	76	138	88	68	4	4	41	12	176	34	11	4	1	29	0.1	7.7	4.5	0.8	0.3	28	21	121	71	14	1	103	3.8	138	74	42	9.4	3.4	140	4.5	2.5	1.1	1.5	1.3	5	2	0	0	0	0
59	0	22	25	90	4	70	120	80	74	7	5	45	12	289	39	8	3	1	16	0.2	6.8	4.4	0.6	0.2	15	11	87	63	9	1	105	5.8	178	350	31	9.4	3.4	140	3.9	1.2	1.3	1.3	1.1	5.5	1	0	0	0	0
44	0	27	27	95	7	81	132	78	71	5	5	47	13	195	41	6	10	0	2	0.1	6.8	4.3	2.1	0.7	19	20	18	56	14	1	113	6.3	166	124	41	8.7	3.1	142	4.2	4.6	1.3	1.3	4.3	5.5	2	0	0	0	0
53	1	29	22	84	4	83	113	69	71	6	4	37	13	296	35	7	2	1	26	0.1	7.2	4.4	1.2	0.4	23	22	39	53	11	1	107	5.7	237	103	43	9.3	4.1	139	4.2	1.2	1.2	1.4	4.4	6	1	0	0	0	0
53	0	26	27	95	4	85	126	86	74	5	5	50	13	224	40	7	3	1	11	0.1	7.1	4.5	1.3	0.5	27	36	132	68	9	1	117	5.9	232	121	66	9.4	3.6	144	4.4	2.2	1.5	1.3	0.7	5.5	1	0	0	0	0
51	1	34	28	93	3	73	104	67	79	5	4	40	14	202	42	6	2	0	19	0.1	7.1	4.3	0.7	0.2	23	13	11	84	9	1	87	5.2	191	77	53	8.9	3	142	3.9	2.9	1.2	1.1	8	5.5	2	1	0	0	0
59	0	23	22	81	4	74	122	65	71	6	5	44	14	157	29	9	3	1	34	0.1	7.5	4.5	1.5	0.5	18	14	11	64	16	1	92	8.7	221	103	50	9	2.8	142	4.1	2	1.5	1	6.2	5.5	1	0	0	0	0
40	1	31	25	86	4	76	127	73	86	9	4	42	13	246	19	6	1	0	4	0	7.2	4.6	0.3	0.2	16	13	13	58	14	1	114	3.8	228	59	100	9.3	3.2	139	4	1.3	1.1	0.8	2	6	1	0	0	0	0
50	1	34	27	90	4	84	160	80	71	5	5	44	15	270	33	10	2	1	24	0.1	7.8	4.5	0.6	0.2	21	22	24	88	17	1	103	3.2	221	180	70	9.2	3.6	142	4.1	5.7	1.3	1.2	0.7	5.5	1	0	0	0	0
48	0	25	27	90	5	81	111	67	79	8	4	38	13	246	26	9	3	1	83	5.7	7.9	4.7	0.5	0.2	25	57	430	140	14	1	102	5.9	177	112	37	9.8	4.1	141	4.3	1.8	1.3	0.9	0.6	6	3	0	0	0	0
63	1	25	20	78	3	81	114	58	67	4	4	40	14	221	29	7	5	1	24	0	7.1	4.4	0.7	0.3	16	11	13	84	15	1	91	4.2	213	90	63	9.7	3.8	142	4.1	4.2	1	1	0.6	5.5	1	0	0	0	0
59	1	29	23	81	3	76	144	94	56	5	4	39	14	181	36	8	2	1	30	0	7.6	4.5	0.6	0.3	23	27	13	82	16	1	81	4.4	155	56	71	8.9	3.9	142	4.2	1.5	1.1	1.4	1	7	1	0	0	0	0
45	0	27	30	106	4	78	132	71	71	7	5	43	13	270	27	6	1	1	24	0.1	7.2	4.6	1	0.4	27	38	27	60	13	1	103	6.1	107	85	39	9.1	3	141	4.2	1.2	1.2	1	4.8	6	1	1	0	1	0
42	1	33	27	92	3	86	110	68	77	5	5	43	13	226	39	5	1	1	17	0	6.9	4.2	0.6	0.2	14	14	13	50	9	1	117	2.8	231	85	82	9	3.1	141	4.1	2.6	1.4	1	0.4	6.5	1	0	0	0	0
50	0	24	24	86	4	68	119	77	53	5	5	44	12	195	55	7	1	1	13	0	7.2	4.4	1.2	0.4	18	18	35	68	18	1	90	6	215	126	54	9.2	3.6	142	4.2	2.7	1.4	1.1	1	6	1	0	0	0	0
44	0	31	29	96	5	84	115	71	54	5	5	42	13	257	44	7	3	1	9	0.1	6.8	4.1	1.1	0.4	17	17	20	50	7	1	108	6	192	139	42	8.8	2.7	140	3.9	5.4	1.3	1.2	3.4	5.5	1	0	0	0	0
58	1	23	21	76	4	83	135	86	63	4	5	44	13	152	30	6	2	1	11	0	7.1	4.5	0.5	0.2	25	21	20	36	12	1	75	4.9	152	43	43	8.8	3.4	146	4.2	2	1.2	1	0.5	5.5	2	1	0	0	0
46	0	24	23	85	6	77	123	76	72	8	5	49	14	312	39	7	2	1	5	0.1	7.2	4.5	1.2	0.4	18	18	12	72	13	1	88	6.3	218	162	36	9.9	3.4	141	4.3	2.1	1.6	0.9	0.9	6.5	1	0	0	0	0
42	0	30	28	100	5	88	145	80	75	7	5	45	13	216	33	6	1	0	4	0	7	4.7	0.8	0.3	17	26	18	61	12	1	143	7.7	238	85	50	9.1	2.5	142	4	2	1.4	0.9	4.1	7.5	1	0	0	0	0
42	0	24	25	89	5	75	124	69	66	5	5	43	13	249	45	8	1	0	3	0	7	4.5	0.9	0.3	22	16	24	54	18	1	115	4.8	206	142	44	9.3	3.4	141	4.1	1.3	1.3	1.5	0.5	5.5	1	0	0	0	0
44	0	28	25	93	5	77	125	80	69	6	5	45	13	310	63	6	2	1	6	0	7.8	5.2	0.8	0.4	41	29	146	64	11	1	99	5.1	123	77	52	9.5	3	141	4.5	1.2	1.4	1.4	5	5.5	2	0	0	0	1
39	1	29	21	83	3	73	114	66	71	5	4	36	13	277	34	6	1	0	25	0	7.7	4.7	0.7	0.3	15	10	10	55	10	1	96	4.4	197	75	81	9.1	3.7	137	4	2.3	1.3	0.9	0.6	6.5	2	0	0	0	0
59	0	21	22	85	5	76	110	66	64	5	5	44	14	195	32	9	1	1	23	0.1	6.9	4	0.9	0.4	20	16	12	58	18	1	82	5.7	170	54	48	8.8	3.2	139	4.5	8.4	0.9	1.1	4.6	5.5	2	0	0	0	0
43	0	25	25	85	6	75	130	88	82	4	5	43	13	204	42	9	2	1	13	0.1	7.1	4.8	0.9	0.3	36	62	40	72	11	1	106	6	192	178	43	9.6	4	143	4.4	2	1.5	1.1	6	7.5	2	0	0	0	0
48	0	29	27	91	4	76	146	100	57	10	5	43	13	283	26	7	1	1	9	0.1	6.6	4.6	0.9	0.3	22	41	28	57	11	1	109	4.8	187	115	65	9.4	3.8	143	3.7	2	1.4	1.2	6.3	7	2	0	0	0	0
46	0	29	28	95	6	77	130	80	81	8	5	46	13	251	25	6	1	1	2	0.2	6.9	4.4	0.4	0.2	18	23	30	53	8	1	104	6.5	184	226	32	9.5	3.3	139	4.2	1.5	1.1	1.4	4	7	1	0	0	0	0
47	0	26	27	95	5	65	118	82	60	4	4	40	13	255	37	7	1	1	7	0.1	7.2	4.6	1.2	0.5	34	44	44	51	12	1	126	4.2	152	87	76	9	3.4	145	4	1.5	1.5	1.1	2.9	6	1	0	0	0	0
48	1	26	21	77	3	78	114	68	67	6	5	44	13	287	42	6	1	1	31	0.1	7.2	4.9	0.6	0.2	30	35	53	96	7	1	97	4.6	200	160	45	9.5	3.9	140	4.1	1.6	1.1	1	0.4	7	1	0	0	0	0
44	0	23	24	81	5	65	123	87	78	7	5	45	14	244	31	8	2	1	4	0	6.3	4.5	0.4	0.2	32	37	72	43	13	1	115	3.5	171	91	63	8.9	3.6	142	4	1.1	1.3	1	0.7	6	2	0	1	0	1
51	0	23	25	85	5	80	120	80	58	4	5	44	13	212	37	9	2	1	2	0	6.5	4.5	0.6	0.3	17	14	20	63	15	1	77	4	155	62	52	9.4	2.6	142	4	0.8	1.5	1.2	0.5	6	1	0	0	0	0
44	0	24	25	84	5	75	136	85	61	6	5	49	13	272	31	5	4	1	7	0	7.6	4.8	1	0.4	21	16	15	51	11	1	108	4.6	206	165	57	9.8	3.5	143	4.3	2.1	1.2	0.9	0.7	6	2	0	0	0	0
41	0	29	27	92	4	77	117	75	74	8	5	46	14	250	29	6	2	1	2	0.1	6.8	4.3	0.6	0.3	21	43	82	46	14	1	116	5.9	198	129	63	9.4	4	142	4.4	0.9	1.2	1.1	2.6	5.5	1	0	0	0	0
49	0	24	23	84	4	76	133	80	83	6	5	50	13	279	38	10	1	0	10	0.1	7.4	4.7	1	0.3	21	23	105	62	16	1	98	5.9	231	315	43	9.8	3.9	140	4.4	0.9	1.4	1.3	1.3	5.5	3	0	0	0	1
45	1	29	25	84	3	85	125	84	73	4	4	37	13	415	50	5	2	0	4	0.1	6.7	4.3	1	0.4	15	12	18	67	10	1	108	3.9	172	79	63	9.2	3.9	140	4.2	1.4	1.5	0.6	6.4	7	1	0	0	0	0
45	0	24	22	81	7	76	103	72	86	7	5	46	13	285	34	8	1	0	30	0.1	7.6	4.5	1.4	0.4	29	35	12	109	12	1	92	5.7	254	241	45	9.7	3.8	144	4.1	3.2	1.2	0.9	0.7	5.5	2	0	0	0	0
59	1	31	25	79	3	83	111	72	82	6	4	41	13	259	36	6	3	1	5	0	6.6	4.6	0.6	0.2	20	20	8	52	12	1	93	5.1	148	151	53	9.2	3.6	143	4.1	2	1.2	0.9	0.5	7.5	1	0	0	0	0
43	0	25	25	90	5	83	128	80	52	7	5	42	13	209	38	6	5	1	8	0.2	6.4	4.2	0.9	0.4	21	23	39	54	10	1	91	10.1	176	121	49	9.1	3.4	145	4.1	1.7	1.4	1.3	0.8	5.5	1	0	0	0	1
46	0	30	26	92	3	77	124	76	61	5	5	45	14	280	41	6	3	1	18	0.3	7.4	4.7	1	0.4	17	28	38	70	8	1	108	5.9	124	86	44	9.6	3.7	144	4.3	0.9	1.2	1	1.1	5.5	1	0	0	0	0
45	0	23	24	82	5	78	115	75	66	5	4	43	13	180	30	6	3	1	2	0	6.8	4.6	0.4	0.2	15	20	36	65	19	1	107	6.8	154	96	55	9.1	3.1	142	3.9	1	1.5	1.1	0.4	6	2	1	0	0	0
49	0	19	22	83	5	79	124	84	75	7	5	48	12	297	32	6	1	1	2	0	7.5	5.1	1.2	0.4	30	64	65	76	14	1	100	6.6	213	85	68	9.9	3.4	141	4.2	2.8	1.4	1.1	7.8	5.5	2	0	0	0	0
46	0	27	27	89	5	73	153	100	68	6	5	46	13	250	38	8	3	1	4	0.1	7.3	4.9	0.5	0.2	19	23	46	88	11	1	96	8.3	212	1153	34	9.5	3	140	4	2.8	1.2	1	1.6	5.5	2	0	0	0	0
57	0	15	20	73	4	75	115	72	71	4	4	42	13	226	40	13	5	1	7	0	6.8	4.5	0.9	0.3	17	10	18	76	11	1	92	6.1	170	92	51	9.1	3.4	142	4.3	2.5	1.4	1.3	0.9	6	1	0	0	0	0
44	0	27	26	88	4	84	138	86	63	5	5	46	14	223	42	7	3	1	2	0	6.6	4.6	1.4	0.4	64	69	85	38	13	1	108	5.2	198	125	45	9.7	3.8	141	4.1	1.4	1.3	1.5	1.3	5.5	2	0	0	0	0
52	0	25	23	87	4	74	132	92	76	5	5	47	13	227	29	6	2	1	2	0.2	6.1	4.5	0.8	0.3	16	17	13	65	13	1	102	3.9	193	143	45	9.2	2.9	143	4	1.8	1.6	1.3	6.9	7	1	0	0	0	0
46	0	12	19	76	4	81	122	72	59	6	4	42	13	211	33	6	3	1	2	0	6.7	4.6	1.1	0.4	22	16	36	52	11	1	104	5.6	165	114	79	9	2.9	141	4.2	1.5	1.1	1.1	2.2	5.5	1	0	0	0	0
57	0	27	25	83	4	73	122	73	68	4	5	46	14	241	36	5	16	1	15	0.1	7.5	4.6	0.7	0.3	33	36	27	74	14	1	62	9.7	192	53	48	9.9	3.5	142	4.1	5.7	1	1.2	0.7	5.5	1	0	0	0	1
44	0	25	26	88	5	81	130	80	73	4	5	46	13	195	44	8	7	1	5	0.2	7	4.9	1.4	0.4	32	45	97	97	8	1	110	7.8	214	151	46	9.5	3.3	142	4.6	0.9	1.7	1.4	2.9	6.5	2	0	0	0	0
57	0	26	25	86	5	76	130	85	64	4	5	43	14	223	31	8	4	1	5	0	6.7	4.8	0.3	0.2	18	17	19	80	18	1	67	8.4	183	57	49	9.4	2.8	143	5.2	4.2	1.3	1.1	0.5	6	1	0	0	0	0
49	0	26	25	87	5	78	117	77	67	5	5	47	13	277	24	7	8	1	5	0	6.7	4.4	0.7	0.3	22	26	20	54	13	1	91	6	229	139	70	9.3	2.9	143	4.7	1.7	1.3	1.1	2.3	6.5	1	0	0	0	0
54	0	30	28	100	4	78	140	90	75	4	5	44	13	190	34	6	3	1	8	0	6.7	4.5	0.9	0.3	14	16	27	76	21	1	99	3.8	204	150	56	9	2.7	142	4	0.6	1.5	1.2	0.7	7.5	2	0	0	0	0
44	0	24	24	92	6	82	130	85	99	5	4	41	13	229	20	6	2	1	2	0.1	6.6	4.4	1	0.4	30	28	41	56	12	1	85	7.5	176	114	55	9.2	2.7	139	3.9	2.5	1.1	1.2	0.7	5.5	1	1	0	0	0
47	0	16	25	79	5	78	116	71	69	5	5	46	13	293	29	7	4	1	4	0	6.7	4.7	0.9	0.4	20	21	18	54	13	1	92	6.9	167	57	52	9.1	2.7	141	4	0.5	1.3	1.1	2.9	5.5	1	0	0	0	0
49	0	22	26	85	5	80	132	83	69	4	5	46	13	245	30	6	4	1	6	0.2	6.7	4.5	0.6	0.2	22	34	61	59	12	1	104	6.4	188	214	66	9.2	2.4	141	4.3	2.7	1.1	1.2	6.6	5.5	3	0	0	0	0
63	0	22	24	84	5	65	139	84	59	5	5	43	13	195	39	6	2	1	2	0	6.6	4	0.5	0.2	22	23	31	102	13	1	86	3.2	176	129	45	9.1	3.4	143	4.1	1.8	0.9	1.2	0.4	7.5	1	0	0	0	0
48	0	20	22	77	4	81	126	73	61	4	5	45	13	199	37	7	3	1	2	0	6.9	4.7	1.3	0.5	20	29	26	76	11	1	83	4.3	162	71	54	9.2	3.3	143	4	0.7	1.5	1	3.5	5	1	0	0	0	0
58	0	24	25	90	5	74	120	77	81	4	5	48	14	239	29	7	2	1	10	0	7.2	4.7	0.9	0.3	23	29	39	37	12	1	73	5.9	207	94	54	9.6	3.7	144	4.3	1.1	1.4	0.9	0.6	5.5	2	0	0	0	0
57	0	23	24	78	4	76	127	75	48	5	5	47	13	197	50	7	3	0	2	0	6.7	4.4	0.7	0.3	23	15	15	68	14	1	88	4.1	167	57	75	9.2	2.7	141	4.2	1.8	1.4	1.2	0.5	6.5	2	0	0	0	0
54	0	23	27	96	4	79	141	91	72	7	5	48	12	275	42	8	2	0	2	0.1	6.6	4.3	0.7	0.3	20	40	57	55	17	1	104	6.8	189	142	45	9	3.1	143	4.2	1.1	1.1	1	5.8	5.5	1	0	0	0	0
44	0	27	25	93	5	87	134	84	67	4	5	46	13	249	43	9	5	1	10	0.1	6.9	4.5	0.9	0.3	25	28	40	73	14	1	104	5.8	190	72	74	8.9	2.8	141	4.3	1.3	1.4	1.4	1.3	8	2	0	0	0	0
58	0	22	22	82	5	75	114	60	66	3	4	42	13	226	43	7	0	2	8	0	6.7	4.5	0.9	0.3	22	23	17	58	13	1	101	5.5	214	93	77	9	2.7	142	4.2	1.5	1.3	1	0.6	6	1	0	0	0	0
50	0	22	20	79	5	83	115	67	57	5	5	43	13	248	36	8	8	1	10	0	6.8	4.3	0.7	0.3	19	15	23	77	14	1	97	5.8	163	68	56	9.4	2.8	143	4.5	1.6	1.4	1	0.9	6.5	1	0	0	0	0
49	0	18	20	74	4	89	124	84	79	6	4	41	13	311	33	10	9	1	6	0	7.1	4.5	0.5	0.2	19	10	15	62	9	1	101	5.1	186	115	52	9.6	3.4	139	3.9	1.2	1.2	1.4	0.4	7	1	0	0	0	0
56	0	21	22	76	4	80	120	70	90	5	5	47	14	276	36	5	9	2	6	0.2	7	4.7	2	0.6	51	35	16	80	16	1	74	6.5	174	61	47	9.7	2.6	144	4	2.9	1.4	1.3	4.5	5.5	2	0	0	0	0
41	0	20	21	82	5	77	110	78	59	7	5	45	14	211	30	10	3	1	7	0.2	7	4.2	0.9	0.3	33	25	34	66	12	1	110	6	172	106	81	9.2	3.6	141	4.7	2.5	1.4	1.4	0.7	6	1	0	0	0	0
44	0	23	24	83	4	76	120	80	60	6	5	47	13	182	24	5	4	1	2	0	7	4.7	0.9	0.3	16	6	20	44	10	1	106	4.7	188	102	75	9.1	3.5	140	3.9	1.4	1.4	0.8	2.3	6	2	0	0	0	0
44	0	27	25	87	5	75	140	90	78	6	5	46	14	193	36	7	3	1	7	0.2	7.2	4.6	0.6	0.2	26	35	26	68	18	1	104	6.6	230	123	48	9.1	2.3	141	4	2.4	1.2	1.3	0.4	6.5	1	0	0	0	0
57	0	21	22	80	4	74	135	85	59	5	5	46	12	222	28	10	1	1	3	0	7.2	4.4	1.3	0.5	24	22	21	53	14	1	92	5.1	162	89	42	8.9	3.1	141	4.4	2.1	1.2	1	0.7	5.5	1	0	0	0	0
37	1	33	29	101	3	78	118	66	64	5	4	37	13	161	30	6	2	1	5	0.3	6.5	4.3	0.4	0.2	18	14	12	37	11	1	107	4.9	136	84	48	9.1	3	141	3.9	1.1	1.3	1.2	1.1	5.5	2	0	0	0	0
49	0	18	23	83	4	78	115	82	88	4	5	48	14	177	35	11	2	1	4	0	7.5	4.9	1.1	0.5	40	46	34	58	11	1	75	4.5	259	207	56	9.3	3.3	142	4.4	2.5	1.1	1.1	0.4	5.5	2	0	0	0	0
42	0	23	22	89	5	86	126	80	70	5	5	47	13	207	25	7	5	1	9	0	7.3	4.5	0.6	0.2	17	16	27	74	9	1	116	5.8	251	98	50	9.1	2.9	140	3.9	3.4	1.7	1.3	0.4	6	1	0	0	0	0
44	0	26	27	90	5	78	118	77	61	4	5	46	13	170	41	8	3	1	2	0.1	6.9	4.6	0.9	0.4	24	36	36	58	10	1	142	5.4	157	81	45	8.9	3.4	140	4.1	1.9	1.1	0.9	4.9	5.5	2	0	0	0	0
40	0	19	28	98	6	75	123	74	70	7	5	47	13	225	43	9	4	1	2	0	7.1	4.8	2.7	0.7	42	84	62	59	16	1	83	5.2	214	173	46	9.3	3.3	141	4.1	0.9	1.3	1.4	5.7	5.5	2	0	0	0	0
43	0	28	27	90	5	83	125	80	54	6	5	45	13	219	35	8	3	1	6	0.1	7	4.4	0.9	0.3	21	34	27	67	14	1	98	7	182	218	33	9.3	4	142	4.5	1.3	1.4	1.1	0.9	5.5	1	0	0	0	0
50	0	14	18	78	6	71	120	62	79	4	5	48	14	181	32	7	2	2	2	0	7	5.1	1.5	0.5	23	25	15	100	16	1	104	4.7	172	73	58	9.4	3.3	142	4.5	1.1	1.5	0.9	0.7	5.5	1	0	0	0	0
62	0	24	26	88	4	81	120	80	63	5	4	40	13	206	40	10	4	1	22	0.3	7	4.5	0.7	0.2	34	48	46	61	13	1	83	6.3	190	117	46	9.5	3.6	142	4.5	2.5	1.4	1.2	8	7	1	0	0	0	0
45	1	30	23	84	4	78	103	58	79	7	4	33	16	285	27	5	5	1	30	0.1	6.9	4.2	0.3	0.1	13	10	9	53	12	1	110	3.5	224	95	55	8.8	2.9	138	4	2	1	0.9	0.9	5.5	1	0	0	0	0
53	1	35	26	88	3	87	128	82	86	5	4	38	12	305	34	7	1	1	33	0.1	7.5	4.4	0.4	0.2	24	27	24	61	10	1	103	5.4	203	346	39	9.2	3.9	140	4	3.3	1.3	1.1	0.4	6	2	0	0	0	0
65	0	21	23	87	4	82	123	76	99	3	4	43	14	161	34	7	4	1	28	0.2	7.5	4.4	1.4	0.5	22	16	25	63	12	1	76	6	187	141	53	9.3	3	140	4.2	2.1	1.6	0.9	0.7	5	1	0	0	0	0
44	0	29	27	89	5	78	125	80	75	5	5	44	14	203	34	6	6	1	10	0	7.2	4.5	0.8	0.3	22	21	45	63	10	1	98	5.2	190	135	68	8.6	3.1	140	4.1	1.3	1.3	0.9	3.8	5.5	1	0	0	0	0
52	0	29	27	91	4	74	120	78	84	4	5	44	14	249	31	10	3	1	5	0.2	7.4	5.2	1.1	0.4	32	52	61	68	14	1	94	5.4	197	103	57	10.1	2.8	144	4.9	0.8	1.3	1.2	3.2	5.5	1	0	1	0	0
53	0	23	23	81	5	83	126	77	106	3	5	46	13	244	32	7	1	1	5	0	7.2	4.5	1.5	0.5	35	20	11	48	15	1	101	6	180	43	52	9.6	2.9	139	4.4	1.2	1.5	1	6.6	5.5	1	0	0	0	0
44	0	28	30	101	5	75	134	88	76	3	5	46	13	218	38	7	4	1	5	0.2	7.1	4.7	0.8	0.3	24	29	142	61	18	1	98	7.1	243	199	44	9	3.3	139	4.2	6.2	1.2	0.8	0.4	5.5	1	1	0	0	0
49	0	25	26	88	4	77	117	72	64	9	5	46	13	271	35	6	5	0	2	0.1	6.5	4.3	0.7	0.2	20	36	53	59	17	1	101	6.2	214	263	33	9	3.2	143	3.7	1	1.1	1.2	4.2	5.5	2	0	0	0	0
57	0	22	22	82	5	87	120	80	71	6	4	41	13	262	30	8	4	0	2	0	6.8	4.3	1.3	0.4	17	13	12	52	9	1	105	4.7	147	77	55	9.5	3.1	141	4	1.6	1.5	1.2	8	7	1	0	0	0	0
45	0	32	29	97	4	81	129	82	86	7	5	44	12	337	42	7	2	1	5	0.2	7.3	4.9	1	0.4	65	69	44	57	9	1	115	5.3	163	73	44	9.7	3.7	140	4.1	2.9	1.3	1.2	0.4	5.5	2	1	0	0	0
59	0	22	23	85	4	75	121	79	74	6	4	42	14	205	36	12	5	1	3	0	7.1	4.4	1.1	0.4	17	13	13	93	13	1	91	5.8	174	138	51	9.5	3.2	141	4.2	2.9	1.3	1.5	4.6	7.5	1	0	0	0	0
44	0	21	22	83	4	94	110	80	86	6	5	46	13	240	21	14	1	0	3	0.2	6.8	4.6	1.1	0.4	21	18	13	93	11	1	83	6.1	169	69	57	9.2	3.3	140	4	1.1	1.2	1.1	4.1	6	1	1	0	0	0
56	0	27	25	94	4	70	119	79	75	5	5	46	13	176	32	8	1	1	2	0	6.5	4.6	1.3	0.4	18	16	11	55	11	1	83	6.6	149	293	32	9.2	2.7	140	4.1	1.3	1.2	0.7	0.6	7	1	0	0	0	0
46	0	22	24	89	4	80	138	88	76	6	5	45	15	243	39	8	2	1	10	0	7.7	4.8	0.7	0.3	20	21	74	103	13	1	104	7	179	119	67	9.4	3.3	140	4.5	2.1	1.4	0.8	5.4	5.5	1	0	0	0	0
55	0	22	25	91	4	80	129	87	64	4	5	44	13	220	34	6	5	1	2	0	6.8	4.6	1	0.4	17	26	22	60	12	1	101	5.8	146	110	36	9	3.2	141	4	3.7	1.5	0.9	4.9	5.5	1	0	1	0	0
48	0	18	24	83	5	83	134	92	84	4	5	44	14	155	50	8	1	0	5	0.1	7.1	4.8	0.4	0.2	18	20	17	63	15	1	105	5.4	180	73	52	9.4	2.8	141	4.5	1.2	1.3	1	6.3	7.5	1	0	0	0	0
46	0	23	24	86	5	88	120	80	97	6	5	48	14	256	38	7	1	1	4	0.1	6.8	4.8	0.6	0.2	20	19	19	46	12	1	107	4.7	153	100	53	9	2.4	143	4.4	2.7	1.2	1.1	0.4	6.5	2	0	0	0	0
52	0	23	23	86	4	84	139	84	59	5	5	49	14	217	47	8	1	0	7	0	7.4	4.8	1.3	0.5	27	56	152	65	12	1	87	4.9	220	167	60	9.6	4.2	143	4.1	5.3	1.3	1.4	0.4	5.5	2	0	0	0	0
34	0	20	23	81	5	78	125	79	58	4	5	48	14	225	30	12	1	1	2	0	7	4.8	1	0.4	17	17	11	93	11	1	107	5.6	198	54	57	9.3	3	141	4.2	1.4	1.3	1.2	0.7	6.5	1	0	0	0	0
45	0	25	25	89	4	84	129	78	76	8	5	45	13	260	36	7	2	1	2	0	6.6	4.6	1.4	0.5	55	118	205	84	15	1	92	5.5	198	398	42	9.2	2.8	140	3.6	2.3	1.5	1.2	3	5.5	2	0	0	0	0
46	0	24	23	84	4	81	121	73	75	6	4	43	14	274	40	5	1	1	4	0	6.9	4.6	0.6	0.2	17	17	50	56	12	1	92	5.6	277	104	48	9.3	3	139	4.7	3	1.1	0.9	8	6	1	0	0	0	0
52	0	15	20	75	5	77	122	69	70	4	5	43	13	215	46	5	6	1	5	0	7.2	4.4	1.7	0.5	23	20	20	72	14	1	81	4.3	192	42	76	9.9	3.7	141	4.7	1.8	1.2	1.3	3.1	5.5	1	1	0	0	0
56	0	25	27	88	4	75	137	96	81	7	5	49	13	181	33	8	3	1	6	0.2	7	4.6	1.1	0.4	49	76	46	58	15	1	91	8	237	179	40	9.1	3.3	141	4	1.8	1	1.2	8	6	1	0	0	0	0
56	0	15	23	82	5	82	104	66	58	5	5	44	14	232	46	7	4	1	4	0	6.9	4.5	0.9	0.3	22	18	19	40	10	1	80	6.2	174	148	51	9.9	2.5	141	4.7	2.6	1.2	1	1.2	5.5	1	0	0	0	0
48	0	19	23	83	4	82	135	80	65	5	5	44	13	153	28	8	1	0	5	0	7	4.6	0.8	0.2	17	28	22	50	14	1	105	4.6	196	233	36	9.4	3.2	140	4	1.7	1.4	1.1	0.8	6	2	0	0	0	0
38	1	33	25	98	4	77	104	63	86	8	5	43	12	355	30	4	2	1	21	0.4	6.5	4.3	0.8	0.3	11	7	27	71	7	1	162	3	180	158	55	9.6	3.1	137	4.1	1.1	1.7	2	0.4	6.5	2	0	0	0	0
38	0	31	29	94	5	88	138	88	79	6	5	49	13	220	35	8	3	1	8	0.1	7.4	4.7	0.3	0.1	22	35	52	64	12	1	149	6.5	221	623	30	9.8	3.4	139	4.4	1.4	1.1	1.3	6.9	5.5	1	1	0	0	1
44	0	12	19	71	4	97	107	58	64	6	5	45	13	195	30	6	1	0	2	0	6.5	4.6	0.6	0.3	12	11	22	89	11	1	104	5.5	175	100	58	9.1	3.2	141	4.4	2	1.1	1.1	0.4	7	2	0	0	0	0
56	0	27	26	88	4	71	126	86	51	5	5	48	13	158	45	8	2	1	2	0.1	6.7	4.3	0.9	0.3	20	15	13	41	15	1	88	5.5	198	60	41	9.3	3.3	142	4.5	4.2	1.3	1.2	0.4	6	1	0	0	0	0
46	0	14	19	76	5	77	127	82	88	4	4	41	14	213	26	10	2	1	32	0.2	7	4	0.5	0.2	61	33	47	68	13	1	121	7.2	134	111	60	9.2	2.8	143	4.4	1	1.3	1.5	1.5	6	1	0	0	0	0
48	0	24	23	81	4	88	109	63	58	5	5	47	13	199	47	8	2	0	4	0	7.2	4.7	0.5	0.2	17	21	20	52	17	1	95	6.1	177	80	50	9.1	2.9	140	4.3	1.1	1.2	1.1	6.2	6.5	1	0	0	0	0
61	0	11	18	72	5	78	131	87	76	3	4	45	13	146	31	6	1	1	5	0	6.8	4.3	0.7	0.2	17	16	12	69	13	1	71	5.2	234	89	70	9.3	3	142	4.3	3.5	1	0.8	0.5	7	1	0	0	0	0
48	0	18	24	81	6	82	129	82	68	4	5	47	14	181	33	7	2	1	4	0	6.4	4.4	1.4	0.4	14	11	14	57	10	1	105	5.1	158	109	45	8.9	3.3	142	4.3	1	1.4	1.2	2.6	6	2	0	0	0	0
42	0	30	27	97	4	76	130	89	87	7	5	47	13	375	26	6	2	1	14	0.3	7.1	5	1.5	0.5	25	30	62	61	12	1	101	7.6	182	207	44	9.7	2.9	143	4	1.3	1.4	1.5	0.4	6.5	1	0	0	0	0
46	0	28	25	92	4	80	120	80	87	6	5	46	14	199	31	9	2	0	5	0.3	7.1	4.5	0.9	0.3	23	33	96	53	18	1	99	5.5	221	204	43	9.4	3.8	142	4.1	2.9	1.2	1.1	0.4	7	1	0	0	0	0
44	0	22	22	84	6	78	125	85	92	7	5	49	14	251	45	7	3	1	4	0	7.6	5.2	1.2	0.4	23	20	32	51	14	1	104	6.6	228	89	54	9.9	3.3	142	4.1	0.1	2	0.8	0.4	5.5	2	0	0	0	0
62	0	13	18	68	3	63	121	76	64	6	4	38	15	248	28	8	21	1	9	0	6.7	4.2	0.6	0.2	25	16	25	52	17	1	61	5.6	186	65	73	9.1	3.8	138	4.3	0.6	1.5	0.7	0.9	6	2	0	0	0	0
59	0	18	27	93	5	78	126	88	88	10	5	44	13	184	9	3	0	0	3	0	6.9	4.5	1.2	0.4	20	28	10	62	20	1	93	3.7	204	97	40	9.3	3.3	140	3.5	0.9	1.3	1	1.3	5.5	1	0	0	0	0
50	1	25	21	77	3	76	119	64	66	4	4	39	12	177	39	8	1	1	3	0	6.8	4.4	1.1	0.3	13	8	8	78	15	1	90	5.5	191	94	41	9	3.5	141	3.9	2.2	0.9	1.1	4.2	5.5	2	0	0	0	0
46	1	24	21	81	3	83	124	80	75	5	4	41	12	206	29	5	2	0	7	0	7.2	4.6	0.2	0.1	18	5	18	44	17	1	79	5.3	192	391	38	9.2	4.8	140	4.2	1.2	1.3	0.8	0.4	5.5	1	1	0	0	0
56	0	20	22	83	4	86	119	62	55	4	5	45	13	213	37	8	1	1	15	0.2	6.8	4.5	0.9	0.3	19	13	19	55	15	1	104	5.9	165	51	54	9.4	3.3	141	4.1	3.3	1.3	0.9	0.4	6	1	0	0	0	0
50	1	34	26	89	2	80	125	84	81	9	5	39	16	429	30	8	1	1	16	0.2	7	4.5	0.2	0.1	17	11	9	57	11	1	101	4.4	224	196	52	9.2	2.8	142	4.4	1.7	1.2	1	0.4	6	1	0	0	0	0
45	0	25	24	93	6	81	119	73	75	6	5	49	13	291	32	7	2	1	2	0	6.8	4.4	0.6	0.2	29	50	85	81	7	1	105	5.5	177	154	41	8.9	2.5	141	4	2	1.3	1.2	1.1	6.5	3	0	0	0	0
46	0	32	30	101	4	84	135	81	78	7	5	48	14	313	33	6	5	1	17	0	6.9	4.5	0.6	0.2	28	54	65	69	14	1	112	4.2	240	239	43	9.4	3.1	140	4.4	1.6	1.2	1.3	0.4	5.5	2	0	0	0	0
49	0	30	28	90	5	81	133	75	66	5	5	48	14	235	34	6	9	0	11	0.2	7.2	4.8	0.5	0.2	29	46	28	36	16	1	101	5.3	327	99	53	9.1	3.5	144	4.2	1.1	1.3	1.1	0.4	5.5	2	0	0	0	0
46	0	21	23	80	5	77	121	89	79	10	5	48	14	213	34	6	2	1	4	0	6.8	4.7	0.6	0.2	15	17	113	102	14	1	108	6.5	197	126	64	9.7	3.8	140	4.5	0	2.3	1.8	6.1	5.5	2	0	0	0	0
42	0	24	25	84	4	83	123	76	65	5	5	45	13	195	53	5	3	1	2	0.1	6.8	4.7	0.9	0.3	19	30	18	60	12	1	111	5.7	182	259	41	9.3	3.2	142	4.4	5.9	1.5	1.1	0.7	5.5	2	0	0	0	0
42	0	28	30	96	4	85	136	88	75	5	5	50	12	214	34	8	2	1	2	0.1	6.7	4.5	0.6	0.3	45	101	102	82	13	1	105	5.7	184	188	31	9.2	2.9	140	4	3.4	1.1	1.1	0.4	5.5	1	1	0	0	0
61	0	21	21	78	4	78	115	74	56	3	5	45	13	202	48	9	1	1	13	0	7.3	4.7	0.8	0.3	26	14	17	61	19	1	61	7.5	215	66	88	9.7	2.9	141	4.7	1.7	1.3	0.5	0.4	5.5	1	0	0	0	0
53	1	24	19	75	3	73	97	60	68	4	4	38	12	237	26	6	3	1	6	0	6.6	4.3	0.3	0.2	22	22	10	47	8	1	106	4	194	78	77	8.5	3	142	4	4.4	1.2	0.9	4.3	5.5	2	0	0	0	0
50	0	24	25	88	5	73	116	75	70	6	5	47	13	231	39	9	5	1	15	0	6.9	4.4	0.5	0.2	23	24	53	80	14	1	106	6.4	192	195	41	8.6	2.9	142	4.1	1.3	1.4	1	1.1	7	1	0	0	0	0
47	0	21	27	90	5	75	118	80	62	4	5	44	13	294	38	6	3	1	8	0.1	6.8	4.4	0.6	0.2	14	16	33	50	14	1	109	6.4	283	181	56	9.2	3.4	140	4.1	2.1	1.4	1	8	5.5	1	0	0	0	0
35	1	20	20	71	3	81	105	68	82	4	4	40	13	359	45	7	3	1	5	0.1	6.7	4.4	0.8	0.3	17	12	14	39	11	1	107	4.7	151	93	76	9	3.3	141	4.1	2.4	1.2	1	0.4	7.5	1	0	0	0	0
42	1	28	21	73	3	80	132	89	90	4	4	33	15	273	35	9	3	1	24	0	7.2	4.3	0.7	0.3	14	11	11	45	16	1	118	3.3	143	50	60	9.1	3.4	141	3.8	1.4	1	0.8	0.4	6	2	1	0	0	0
53	0	18	22	76	5	80	111	65	68	3	3	37	13	229	55	10	1	1	9	0.1	7	4.3	0.5	0.2	17	11	10	47	13	1	99	3	150	47	53	9.2	2.6	140	3.9	1	0.9	1.1	5.9	5.5	1	1	0	0	0
51	0	27	25	90	4	80	134	94	72	7	5	49	14	314	23	7	7	1	21	0.1	7.4	4.9	0.5	0.2	44	35	125	75	11	1	78	6.7	208	420	42	9.4	3.9	140	4.6	2.9	1.2	1.1	0.4	5	2	0	0	0	0
56	1	27	21	77	3	76	106	65	68	4	4	40	13	236	40	6	2	1	17	0.1	7.5	5.1	1.1	0.4	26	19	23	76	16	1	70	5.8	164	40	62	9.5	3.8	145	4.1	6.6	1.4	1.1	2.3	5.5	1	0	0	0	0
43	0	13	21	82	5	68	115	71	65	7	5	43	13	212	24	10	4	1	5	0.1	6.7	4.2	0.7	0.3	19	29	16	70	11	1	116	4.8	149	77	53	9.1	3	141	4.2	0.8	1.1	1.2	0.9	5.5	2	0	0	0	0
59	0	34	31	107	4	78	120	80	70	6	5	47	13	194	29	8	4	1	5	0.1	7.4	4.6	1.2	0.5	44	77	57	106	16	1	91	7.5	144	86	54	9.6	3.2	141	4.9	1	1.3	1.4	0.8	6.5	3	0	0	0	0
46	1	25	21	71	3	81	96	62	72	5	4	37	13	190	31	6	2	0	5	0	6.8	4.3	0.8	0.3	15	10	9	36	15	1	105	3.3	149	51	69	8.6	3.9	138	4.2	3.6	1.2	0.8	2.5	6	2	0	0	1	0
47	0	27	24	87	4	78	117	80	56	6	5	46	13	200	43	6	3	1	2	0	6.4	4.5	0.7	0.3	14	17	46	35	19	1	99	5.7	188	216	40	9.4	3.9	144	4.8	1.7	1.2	1	0.4	5.5	2	0	0	0	0
51	1	32	25	87	3	71	103	69	71	4	4	43	14	191	39	8	8	1	32	0.1	7.5	4.6	0.6	0.2	45	35	275	193	10	1	79	4.7	177	125	49	9.5	4	145	4.4	1.7	1.2	1.2	3.9	5.5	1	0	0	0	0
54	1	30	24	85	4	84	117	75	69	5	4	34	13	225	37	6	2	1	7	0.2	6.7	4.1	0.3	0.1	15	8	9	41	15	1	82	4.9	203	155	74	8.6	2.3	138	4.2	1.3	1.2	1	0.9	8.5	2	0	0	0	0
42	0	27	24	94	5	79	131	79	81	7	6	48	14	390	35	8	1	1	18	0.3	7	4.5	0.7	0.3	17	24	33	62	10	1	124	5.8	211	216	35	9.7	2.4	139	2.9	0.6	1.7	1.5	2.2	8	3	0	0	0	0
63	1	21	19	82	3	85	103	72	71	5	5	41	14	157	37	5	2	0	10	0	7	4.6	0.6	0.2	28	30	10	63	13	1	86	2.7	160	100	53	9.5	4.3	145	4.1	1.8	1.3	1	0.4	5.5	2	1	0	1	0
46	0	30	28	96	4	84	139	86	78	5	5	48	13	240	33	7	7	1	5	0.2	7.6	5.1	2	0.6	51	82	200	110	22	1	112	5.9	214	55	64	9.4	3.9	139	4.1	2	1.4	1.4	6.6	6	3	1	0	0	0
50	1	27	21	80	4	74	123	74	81	7	4	40	12	324	36	5	3	1	23	0.1	7.2	4.6	0.7	0.3	16	15	12	39	12	1	84	5.2	215	68	52	9.2	2.8	141	4	6.5	1.3	1.1	0.6	5.5	1	0	0	0	0
43	0	26	25	88	5	73	122	75	81	6	5	45	14	251	35	10	6	1	5	0.2	6.5	4	0.6	0.2	16	22	67	67	8	1	125	3.1	187	206	39	9.1	2.9	141	4.2	2.4	1.2	1.3	0.4	6	1	0	0	0	0
49	1	35	26	86	3	83	108	75	85	7	5	46	14	314	30	7	1	0	29	0.1	7.6	5.1	0.6	0.2	17	19	75	82	18	1	75	5.4	143	123	52	10.1	3.1	142	4.7	1.9	1.7	1.1	0.8	5.5	1	1	0	1	0
54	0	19	22	80	4	70	120	84	64	3	4	43	13	231	51	6	5	1	5	0	7	4.6	1.2	0.4	17	17	43	57	15	1	104	3	162	149	50	9.3	2.7	140	4.5	1.9	1	0.9	3.6	5.5	2	0	0	0	0
48	0	28	26	90	5	78	120	71	54	6	5	46	13	334	36	7	2	1	3	0.1	7.3	4.7	0.7	0.3	23	34	28	59	16	1	81	6.5	154	111	36	9.8	3.9	141	4.2	2.4	1.7	1.1	4.2	5.5	1	0	1	0	0
47	0	23	23	82	4	76	126	87	88	6	4	45	14	210	37	8	2	1	10	0	7.4	4.7	0.8	0.2	26	41	30	80	19	1	106	5.6	243	209	66	9.2	3.9	142	3.9	2.1	1	1.4	8	5.5	1	0	0	0	0
58	0	25	24	84	6	82	130	85	70	4	5	47	15	220	41	7	2	1	8	0	7.3	4.7	0.6	0.2	24	28	138	69	14	1	95	8	231	179	67	9.5	3.5	141	4.3	0.9	1.2	1.3	6	7	1	0	0	0	0
46	0	16	23	81	5	70	130	75	71	4	5	44	13	192	49	7	3	1	2	0	7.2	4.6	1.3	0.4	14	10	18	36	16	1	104	6.4	216	74	75	9.4	3.1	143	4	1.7	1.4	0.9	0.7	6.5	2	0	0	0	0
58	0	20	20	80	4	66	116	80	78	5	5	48	13	153	30	5	1	0	31	0.1	7.5	4.8	0.8	0.3	20	17	14	68	13	1	81	4.7	187	73	42	9.7	3.6	144	4.9	0.9	1.4	1	1.7	5.5	1	0	0	0	0
43	0	24	24	85	5	85	125	75	71	5	5	45	13	286	42	6	4	1	11	0	7.1	4.5	0.8	0.3	16	11	18	46	9	1	108	5.1	159	90	51	9.5	3.2	143	4	3.2	1.4	1.2	7.7	5	1	0	0	0	0
58	1	24	21	68	3	85	122	78	56	3	4	42	13	180	48	7	2	1	2	0	6.8	4.8	1.1	0.3	25	22	16	92	12	1	75	5	249	35	92	9.8	3.3	143	4.7	1.9	1.2	1	4.2	5.5	2	0	0	0	0
56	1	34	25	93	3	79	120	78	98	5	5	45	14	203	39	8	1	1	23	0.1	6.9	4.8	1.5	0.5	28	27	22	50	12	1	106	4.2	176	54	77	9.1	3.1	143	3.8	1.8	1.6	0.7	0.4	5.5	2	0	0	0	0
53	1	25	19	78	3	85	99	58	64	5	4	41	13	281	28	6	2	1	11	0	6.7	4.3	1.3	0.4	19	18	11	62	12	1	70	3.9	132	77	54	9.1	3.1	142	4.9	1.5	1	1.4	3.8	7	1	0	0	0	0
42	0	21	23	83	5	76	108	68	77	6	5	45	14	189	29	9	1	1	4	0	7	4.3	0.9	0.3	15	24	23	59	15	1	107	3.9	170	76	56	9	3.9	141	4.2	2.2	1.4	1	0.7	6.5	2	0	0	0	0
43	0	25	24	90	6	77	136	80	76	6	6	50	13	237	35	8	2	1	6	0.1	7.1	4.9	1.2	0.4	20	28	16	99	11	1	67	8.1	205	97	42	9.6	2.9	145	4.9	1.8	1.4	1.3	7.1	6	2	1	0	0	0
43	0	21	23	81	5	71	134	80	81	8	5	45	13	181	25	6	1	1	4	0.1	6.9	4.5	0.7	0.2	23	26	19	62	11	1	110	5.5	227	159	61	9.3	3.2	141	3.8	1.3	1.1	1.1	2.2	7	1	0	0	0	0
52	0	24	24	84	4	83	111	64	58	3	4	41	14	171	42	6	1	0	72	0	8	4.1	0.5	0.2	21	25	63	68	17	1	82	5.5	139	162	31	9	3.1	142	4.4	1.8	0.9	1.1	0.4	5.5	1	0	0	0	0
50	0	28	28	93	5	82	119	65	68	4	5	48	13	197	36	7	1	1	2	0.1	6.7	4.6	1	0.3	23	23	20	51	14	1	79	4.6	218	67	44	9.5	3.3	143	4.3	0.4	1.2	1.1	3	5.5	2	0	0	0	0
53	0	19	21	78	5	75	119	78	68	5	4	46	13	217	46	5	3	1	2	0	6.8	4.2	1.1	0.3	18	16	43	56	14	1	108	5.1	155	70	57	9	3	142	4.5	0.7	1.2	1.2	0.7	5.5	1	0	0	0	0
48	0	20	24	86	5	80	136	83	84	9	5	45	13	258	26	6	1	1	11	0.6	7	4.7	0.5	0.2	27	51	84	90	11	1	78	7.1	160	277	34	9.3	3.1	143	3.8	1.6	1.4	1.3	1.2	6	2	0	0	0	0
39	0	27	26	91	4	83	130	82	77	7	6	48	13	306	39	7	4	1	6	0.1	7.1	4.5	1.6	0.5	40	89	97	86	18	1	113	6.4	232	294	44	9.6	3.7	141	4	4.7	1.4	1.1	0.7	6.5	1	0	0	0	0
59	0	25	27	93	5	79	120	80	66	4	4	41	13	231	50	10	4	1	11	0.1	7	4.3	0.7	0.3	16	18	71	58	12	1	102	5.2	189	76	53	9	3.3	143	4.3	0.7	1.2	0.9	0.8	5.5	1	0	0	0	0
46	0	18	26	88	5	84	133	82	69	7	5	44	13	189	33	6	15	1	3	0.1	6.6	4.6	0.6	0.2	17	17	49	51	16	1	108	7.3	190	100	56	8.9	4.2	141	3.7	2.5	1.4	1	1.2	5	1	0	0	0	0
58	0	27	26	89	4	73	136	78	60	6	5	47	13	286	34	7	2	1	3	0.1	7.3	4.7	0.5	0.2	18	16	24	86	14	1	99	5	142	258	33	9.7	2.6	144	4.5	3.3	1	1	3	7.5	1	0	0	0	0
51	0	29	26	93	4	82	122	78	64	5	5	46	13	200	38	4	3	1	2	0.1	7.3	4.5	1	0.3	24	34	40	50	18	1	106	6.2	212	331	40	9.7	3.7	144	4.2	0.8	1.3	1	3.3	5.5	2	1	0	0	0
58	0	30	28	93	4	66	122	80	78	5	5	48	14	173	32	6	4	1	4	0.1	6.9	4.4	0.8	0.3	31	43	41	47	11	1	87	6.1	188	171	36	9	2.9	145	3.6	2.8	1.2	1.1	4.1	6	3	0	0	0	0
48	0	30	27	96	4	78	120	84	79	5	5	46	13	248	36	8	2	1	14	0.1	7.3	4.5	1	0.3	23	19	137	70	11	1	99	4.7	240	183	44	9.2	3.4	137	4.3	1.1	1.7	1	0.4	5.5	2	1	0	0	0
44	0	16	23	80	5	70	132	83	80	3	5	43	13	225	58	7	5	1	4	0.1	6.6	4.8	0.7	0.2	25	30	70	62	11	1	107	7.3	218	105	56	9.4	3.6	141	4.3	2.1	1.2	1.1	0.6	6	1	1	0	0	0
44	0	24	24	83	5	82	118	78	68	5	5	42	14	240	46	7	5	1	9	0	7.1	4.6	0.7	0.3	20	20	20	55	16	1	90	6.4	199	118	62	9.3	3.3	143	4.8	2.9	1.4	1	1.5	6	2	0	0	0	0
44	0	29	26	89	4	84	130	85	72	5	6	51	13	260	42	11	4	1	2	0.1	7.2	4.6	1.5	0.5	31	50	67	75	9	1	93	5.3	142	107	46	9.6	2.4	142	4	4.6	1.1	1.4	0.5	5.5	1	0	0	0	0
50	1	24	20	76	3	86	100	53	58	3	4	39	13	190	46	6	3	1	7	0	7.1	4.8	0.9	0.3	17	12	10	50	11	1	103	3.1	209	63	69	9.3	4.1	144	4.3	2.1	1.3	1.1	0.5	5.5	2	0	0	0	0
48	0	25	25	93	6	75	135	80	76	7	5	43	14	223	21	7	6	1	13	0	6.6	4.6	1.4	0.4	17	14	16	70	13	1	105	6.8	197	68	47	8.7	2.3	141	4.4	3.6	1.1	1.2	0.5	7	2	1	0	0	0
60	0	19	22	86	4	75	132	75	66	5	4	42	14	205	17	6	1	0	2	0.1	6.7	4.5	0.8	0.3	20	23	16	79	13	1	94	4.5	146	74	50	8.8	2.7	140	4.1	1.9	1.4	1.3	0.6	5.5	1	0	0	0	0
59	0	27	25	81	4	72	123	75	63	10	5	42	14	213	18	8	3	0	8	0.8	6.5	4.3	0.4	0.2	14	17	19	64	18	1	98	5.1	141	97	41	9.2	3.9	144	4.3	1.7	1.3	1.1	0.4	5.5	1	0	0	0	0
62	0	14	19	71	4	68	138	80	58	6	5	47	14	195	32	10	4	1	14	0.1	7.7	4.8	0.7	0.2	29	21	27	66	18	1	60	5.4	240	63	90	9.7	3.3	140	4.6	1.8	1.4	1.2	1.8	6	1	0	0	0	0
46	1	27	22	76	3	85	118	67	66	4	4	39	13	229	37	7	9	1	9	0	6.8	4.3	0.3	0.2	22	19	26	60	14	1	109	0.7	147	231	43	9.7	4	145	4.2	1.8	0.8	1.1	6.2	5.5	1	0	0	0	0
59	1	26	21	80	4	72	119	70	68	3	4	39	13	173	36	8	2	1	6	0	7	4.6	0.7	0.2	23	16	12	92	14	1	78	3.4	205	73	46	9.5	3.5	142	4.3	2.7	1.2	1.2	4.6	5.5	1	0	0	0	0
62	0	26	24	86	4	76	126	71	62	11	5	47	13	322	23	5	12	1	12	0.2	7.2	4.6	0.7	0.3	21	23	40	77	12	1	65	5	153	238	24	9.6	2.9	142	4.5	2.7	1.2	1.1	3	5	1	0	0	0	0
48	1	26	19	74	3	84	108	71	83	4	4	38	16	283	37	9	3	1	10	0	7.4	4.5	0.6	0.2	15	11	18	53	12	1	98	3.4	255	122	64	8.6	2.8	142	4	2.8	1.1	1	6.5	5.5	2	0	0	0	0
44	0	25	23	84	5	91	112	78	72	4	5	44	13	196	40	8	6	1	8	0.1	6.5	4.2	0.8	0.3	23	30	18	73	11	1	132	4.8	152	57	48	8.9	3.3	138	4.2	1.1	1.4	1.2	5.7	7.5	1	0	0	0	0
44	0	27	26	90	6	80	114	68	79	6	6	49	13	210	27	7	6	0	12	0.1	7.3	4.9	1.1	0.4	17	27	26	66	13	1	79	7.7	233	107	54	9.5	3.5	140	4.3	1.7	1.2	1.5	7.9	5.5	1	0	0	0	0
54	1	33	23	82	3	83	121	75	84	4	5	41	13	296	45	6	1	1	11	0.1	6.9	4.6	0.6	0.2	12	11	14	59	9	1	86	3.2	223	58	63	9.4	4.2	143	4	1.5	1.4	1.1	0.4	5.5	1	0	0	0	0
58	1	32	24	85	3	75	116	74	60	3	5	44	13	152	52	8	1	1	16	0.1	6.6	4.5	0.7	0.2	29	22	17	69	14	1	104	4.9	239	109	67	9.5	4	142	4.3	3.3	1	1.1	7.2	8.5	1	0	0	0	0
47	0	28	25	89	6	82	110	70	58	6	5	45	13	211	39	7	4	0	11	0.1	6.9	4.5	0.9	0.3	20	18	18	70	12	1	87	5.8	208	130	48	9.3	3.2	142	4	2.6	1.2	1.3	0.6	6	2	0	0	0	0
49	0	27	26	89	4	86	131	82	62	5	5	51	12	205	44	7	2	1	15	0.1	7.9	4.9	1.5	0.4	26	31	42	71	16	1	71	6.8	240	146	37	9.8	3.1	142	4.6	3.9	1.3	1	0.4	5	1	0	0	0	0
48	0	23	23	80	4	75	126	75	98	5	5	46	12	245	46	5	4	0	31	0.1	7.5	4.7	0.5	0.2	28	51	91	78	13	1	86	7.4	228	289	32	10.1	4.2	143	4.2	1.3	1.3	1	4.5	5.5	2	0	0	0	0
45	0	24	30	103	7	74	130	90	76	4	4	33	18	182	37	9	8	2	2	0	6.5	4.4	0.5	0.2	17	25	35	71	14	1	105	4.6	162	81	54	9.2	2.9	141	3.9	1.5	1.1	0.8	5	6	3	0	1	0	0
46	0	28	30	103	4	76	160	100	75	8	5	46	14	254	38	6	9	1	10	0.2	7	4.5	0.7	0.2	24	44	40	58	11	1	105	5.3	186	131	47	9.1	2.9	140	4.1	1.3	1.4	1.5	2.4	6	2	0	0	0	0
49	1	26	20	81	3	83	99	71	70	5	5	42	13	226	35	7	2	1	15	0	7	4.8	0.8	0.3	26	26	17	82	15	1	79	5.6	212	97	63	9.5	4.6	142	4.4	1.5	1	1.1	5.9	7.5	1	0	0	0	0
63	1	36	26	89	3	78	118	79	64	5	5	44	13	163	42	9	5	1	8	0	6.6	4.2	0.9	0.3	24	41	33	48	13	1	92	3.4	181	74	70	9.3	3.9	142	4.4	2	1.7	1.2	0.4	5.5	1	0	0	0	0
56	0	27	24	85	5	82	110	62	58	3	4	38	14	329	45	9	1	1	11	0	7.2	4.6	0.8	0.3	41	30	29	47	19	1	85	6.7	213	69	52	9.3	3.3	141	4.5	2.4	1.4	1	0.4	5	1	1	0	0	0
54	0	26	30	99	5	80	143	77	63	8	5	43	13	344	28	8	2	1	12	0.1	7	4.6	0.3	0.2	20	36	89	57	13	1	95	5.1	155	140	48	9.6	3.6	139	4.8	3.1	1.5	1.2	3.1	5.5	1	0	1	0	0
43	0	24	24	86	5	80	120	80	76	5	5	46	13	228	28	8	1	0	2	0	7.1	4.5	1	0.3	29	23	57	52	12	1	106	5.2	197	124	57	9.3	3.2	138	4.4	3.8	1.5	1.4	3	6	1	0	0	0	0
53	0	22	24	82	5	85	105	71	85	5	5	43	14	192	33	8	4	1	13	0	7.2	4.7	1	0.4	23	21	21	63	16	1	96	6.6	179	51	62	9.5	2.7	140	4.4	1	1.3	1	4.7	5.5	1	0	0	0	0
49	0	21	22	84	5	78	136	90	73	5	4	41	13	252	40	7	4	1	7	0	7.4	5.2	1.2	0.4	24	33	30	38	10	1	94	6	233	169	48	9.4	3.7	142	4.3	2.3	1.2	0.6	1.3	6	1	1	0	0	0
44	0	28	25	88	5	84	130	80	62	4	5	42	13	276	28	9	2	1	16	0.2	7.6	4.9	0.8	0.3	19	16	26	64	11	1	106	6.2	223	72	73	9.7	3.8	139	4.4	1.3	1.3	0.7	0.7	6	2	0	0	0	0
51	0	28	27	91	5	75	136	87	75	6	5	47	13	265	29	8	2	1	3	0	7.5	5.2	0.7	0.3	25	34	39	57	11	1	96	6	195	256	42	9.8	3.2	142	4.2	1.6	1.4	1.2	0.4	7.5	1	0	0	0	0
52	0	28	31	105	5	80	130	87	65	5	5	46	13	265	34	4	5	1	7	0	6.7	4.6	0.5	0.2	21	40	66	64	7	1	107	7.7	196	325	35	9.5	2.8	141	4.3	1	1.2	1	0.4	5.5	1	0	0	0	1
47	0	20	26	82	4	75	132	85	59	4	5	45	13	241	38	6	3	1	2	0	6.6	4.5	0.9	0.3	18	20	107	44	19	1	105	6.1	171	119	66	9.2	3.8	140	4.1	1.6	1.6	1	8	6	2	0	0	0	0
44	0	24	24	85	4	87	129	84	71	4	5	50	14	172	34	8	3	1	5	0.1	7.6	5	1.3	0.4	18	16	18	59	13	1	96	7.3	272	77	71	8.9	2.9	140	4.4	2.1	1.3	1.1	1.9	5.5	2	0	0	0	0
44	0	30	27	95	5	86	125	80	73	6	5	47	14	271	38	6	3	0	10	0.1	7.7	4.7	0.8	0.3	31	36	55	65	10	1	121	6.9	195	146	39	9.6	2.8	142	3.9	1.3	1.1	1.3	1.5	5.5	2	0	1	0	0
46	1	25	21	78	3	81	99	57	69	3	4	38	13	161	30	8	1	1	5	0	6.5	4.4	0.8	0.3	14	14	13	42	13	1	101	3.3	138	45	67	8.7	3	141	4	1.2	1.3	0.8	0.9	7	1	0	0	0	0
52	0	16	22	74	4	81	120	80	76	4	5	45	13	184	26	8	3	1	2	0	7.2	5	1.5	0.6	18	17	18	59	17	1	74	6.2	163	54	55	9.6	3	143	4	1.7	1.8	1	0.4	6	2	1	0	0	0
44	0	26	28	99	5	76	138	85	70	4	5	43	13	189	27	7	1	0	8	0	6.8	4.5	0.4	0.2	20	27	43	42	13	1	109	6	191	162	37	9	3.3	144	4.1	1.2	1.5	1.2	3.7	6	2	0	0	0	0
50	1	20	17	71	3	91	127	81	79	5	5	42	14	181	32	9	11	1	6	0.1	7	4.7	0.4	0.2	31	26	18	59	9	1	110	3.2	156	74	50	9.3	4.3	145	4.1	5.5	1.1	1.1	0.5	5.5	1	0	0	0	0
44	0	29	29	92	5	82	119	74	62	5	5	50	14	248	35	10	2	1	2	0.1	6.6	4.6	1.1	0.4	54	81	116	50	12	1	105	6	168	271	45	9.4	3.5	141	4.4	1.8	1.4	0.9	0.4	5.5	1	1	1	0	0
53	1	28	24	88	3	79	120	80	64	5	5	44	13	232	38	5	14	1	12	0	7.2	4.5	0.8	0.3	20	20	8	64	17	1	104	4.8	199	80	76	9.3	3.6	139	4.3	2.2	1	1.1	0.9	7.5	1	0	0	0	0
39	0	22	24	88	6	83	130	85	63	4	5	46	12	216	40	8	5	2	7	0	7.5	4.8	0.7	0.3	22	26	30	81	16	1	87	7.4	200	193	41	9.5	3.3	142	4.2	2.7	1.2	0.9	0.4	5.5	2	0	0	0	0
56	1	30	22	82	4	74	108	70	84	4	4	41	14	217	39	7	1	1	13	0	6.7	4.8	0.7	0.3	19	15	10	43	14	1	89	3	220	112	57	9.2	3.3	144	4.3	2.6	1.4	0.6	1.5	5.5	2	1	0	0	0
61	1	26	20	73	3	79	111	75	77	4	5	43	13	225	27	6	1	0	17	0.2	7.5	4.7	0.4	0.2	22	18	15	69	13	1	96	4	222	99	58	9	4	142	4.1	2.1	1.2	1.1	0.6	5.5	2	0	0	0	0
52	0	25	23	86	4	85	127	87	89	7	5	47	13	329	27	8	1	1	7	0.1	7.7	5	0.8	0.3	27	47	26	60	12	1	101	6.1	184	121	47	9.7	3.2	142	4.5	1.5	1.7	1.2	8	5.5	1	1	0	0	0
60	0	25	24	83	5	75	117	78	69	5	5	47	13	162	20	7	1	1	3	0	6.6	4.4	1	0.4	25	30	22	46	15	1	96	5.5	165	46	55	8.7	2.7	142	4.4	2.2	1.4	1	0.4	5.5	1	0	0	0	0
56	0	26	24	80	4	79	130	80	50	10	5	48	14	163	25	5	0	1	10	0.3	6.9	4.7	1	0.3	22	24	21	54	14	1	72	5	213	121	56	9.2	3.6	140	4.4	0.9	1.2	0.9	0.1	5.5	1	1	0	0	0
38	1	35	29	102	3	83	130	80	71	7	4	42	13	314	40	7	1	0	2	0	6.9	4.6	0.3	0.1	15	17	15	34	10	1	117	4.6	225	212	60	9.1	4.1	141	4.2	7.8	0.9	0.9	7.9	6	1	0	0	0	0
46	0	25	23	85	5	70	107	63	68	4	4	42	12	203	44	7	3	0	6	0.1	6.9	4.3	1.2	0.4	17	15	25	54	12	1	80	6	176	97	43	9.3	2.8	140	4.2	1.7	1.3	1	3.1	5.5	1	0	0	0	0
44	0	19	22	79	5	81	120	80	78	7	5	49	14	357	16	6	3	1	2	0	7.1	4.7	1.1	0.4	26	31	126	94	14	1	107	6.8	204	186	58	9.5	3	142	4.1	1.3	1.3	1	0.4	6	2	0	0	0	0
51	0	17	23	75	5	77	129	56	48	4	5	43	13	286	43	6	8	2	8	0.3	6.9	4.5	1	0.4	63	61	40	50	15	1	79	7.7	177	45	87	9.6	2.9	141	4.9	2.7	1.1	0.7	8	5.5	1	0	0	0	0
54	0	29	27	90	5	83	122	70	67	5	5	41	15	271	32	7	1	1	9	0	7.4	4.7	0.6	0.2	28	39	27	75	16	1	85	7.8	225	155	55	10	4.1	141	4.3	1.6	1.5	1	8	5.5	1	1	0	0	0
44	0	21	22	80	5	78	116	70	68	3	4	42	12	247	33	8	4	1	2	0	7	5	0.7	0.3	14	12	31	47	14	1	105	5.3	190	132	57	9.5	3.3	139	4.4	2.1	1.2	0.9	1	5	1	0	0	0	0
60	1	35	23	88	2	79	106	68	60	4	4	38	13	195	40	7	2	1	9	0.1	6.6	4.5	0.6	0.2	16	13	14	51	13	1	84	4.6	172	117	39	8.6	3.5	144	4.1	4.9	1.2	0.9	0.5	5	1	0	0	0	0
46	0	20	27	86	4	87	136	79	49	6	5	47	13	244	31	6	5	1	3	0	6.4	4.3	0.7	0.3	21	25	60	43	11	1	104	6	224	175	81	9.1	3.5	141	4.3	3.5	1.3	0.9	0.6	5.5	2	0	0	0	0
37	1	25	20	75	4	79	101	64	65	6	4	40	13	285	28	6	1	1	7	0	7.3	4.7	0.7	0.2	19	15	8	37	12	1	84	4.6	157	56	58	9.3	3.7	140	4.2	1.8	1.2	1.1	4.6	5.5	2	0	0	0	0
46	0	23	23	83	4	76	130	87	72	5	4	43	12	222	43	5	1	0	2	0	6.8	4.5	0.7	0.3	30	19	38	49	14	1	105	4.9	145	125	45	9.5	3.2	140	4.6	1.5	1.2	1.2	8	6	1	0	1	0	0
39	1	26	22	81	4	84	121	61	69	7	4	36	14	342	26	9	3	1	29	0.1	7.1	4.8	0.7	0.3	13	12	13	43	9	1	128	3.1	171	90	30	9.2	3.9	139	4	2.2	1.1	1.4	1.9	5.5	1	0	0	0	0
44	0	29	27	90	6	81	127	85	89	6	5	46	13	257	33	7	1	1	13	0.1	7.3	4.8	0.8	0.3	49	36	174	84	10	1	97	6.6	187	387	39	9.5	2.3	138	4	1	1.5	1.4	5.1	7.5	2	0	0	0	0
55	0	28	26	96	4	85	118	84	77	4	4	43	13	140	39	9	2	1	7	0.1	7	4.7	1.1	0.4	26	40	33	72	13	1	100	6.8	186	99	37	9.6	3.6	142	4.1	1.1	1.2	1.2	5.4	5.5	1	1	0	0	0
54	1	29	22	78	3	79	115	71	57	5	4	40	13	195	42	7	3	1	2	0	6.8	4.7	1.4	0.4	17	15	11	63	16	1	61	4.9	164	88	46	9.7	4	142	4.6	3.6	1.5	0.9	0.7	5.5	1	0	0	0	0
59	0	31	28	90	5	77	126	85	80	4	5	45	13	182	39	8	2	1	8	0.1	7.3	4.7	1.6	0.5	47	70	32	74	14	1	102	5.8	203	101	29	9.1	3.2	141	3.8	2	1.2	1	6.1	5.5	1	0	1	0	0
44	0	27	25	87	5	83	128	83	97	6	5	49	13	229	48	6	1	0	12	0	7.2	4.6	1.7	0.5	21	30	55	47	13	1	93	4.7	185	76	54	9.2	2.9	141	4.1	1.8	1.3	0.8	0.7	7	1	0	0	0	0
48	0	22	26	91	4	62	110	70	70	8	5	43	13	298	29	7	4	1	14	0.4	6.8	4.3	1.1	0.3	16	17	22	55	17	1	107	7.1	179	77	39	8.9	3.3	142	4.1	1.4	1.4	1.2	4.4	6	1	0	0	0	0
43	0	22	23	87	6	80	122	75	74	5	5	43	15	225	36	8	5	1	2	0	6.6	4.7	1	0.4	21	32	59	59	17	1	123	6.5	197	118	43	9.4	2.7	141	4.9	1.3	1.4	1.1	7.6	6	1	1	0	0	0
46	0	30	26	93	5	78	135	85	78	7	6	55	14	288	36	8	2	1	15	0.2	8.3	5.4	0.8	0.3	48	81	99	65	12	1	86	7.9	247	301	41	10.1	4.3	141	4.5	3.8	1.4	1	4.6	5	4	0	0	0	0
59	0	14	23	91	5	74	105	65	67	5	4	42	13	210	32	6	1	1	2	0	6.3	4.3	1	0.3	15	16	15	63	14	1	98	5.4	214	131	42	9.1	3.5	144	4.4	1.6	1.4	0.7	0.5	5.5	1	0	0	0	0
55	0	25	28	93	4	80	120	76	60	5	5	44	13	230	32	6	4	1	10	0.1	7.3	4.7	0.4	0.2	23	28	41	40	16	1	92	6.8	200	105	51	9.6	3.4	142	4.3	1.9	1.2	1.2	0.4	5.5	1	0	0	0	0
47	0	25	25	93	5	81	136	88	66	6	5	44	14	226	43	8	4	1	23	0	7.6	4.7	1.3	0.4	24	24	26	64	16	1	92	4.2	168	88	42	9.6	3.4	140	3.9	2.5	1.3	1.1	2.9	6.5	1	0	0	0	0
43	0	25	25	86	7	76	123	65	67	4	5	45	12	257	54	7	4	1	7	0	7.3	4.8	1.2	0.4	18	18	25	42	13	1	91	5.8	148	43	39	9.8	3	144	4	1.5	1.5	0.8	0.4	6	2	0	0	0	0
52	1	29	22	82	3	80	127	81	59	2	4	39	13	186	42	7	1	1	4	0	6.6	4.2	0.6	0.2	18	20	30	48	10	1	104	4	188	115	39	9.6	4.7	138	4.2	2.8	1	1.2	4	5.5	1	0	0	0	0
51	0	25	25	93	5	82	132	78	61	5	5	45	13	174	41	6	4	1	11	0.2	7.5	4.8	0.9	0.3	38	66	104	64	12	1	76	7.8	225	428	36	9.7	3.6	139	4.3	1.6	1.3	1.1	4.8	5.5	2	1	0	0	0
57	1	32	24	89	4	80	122	67	69	5	5	42	13	281	38	9	3	1	28	0.2	7.4	4.6	0.8	0.3	24	20	32	115	22	1	98	3.5	195	79	51	9.5	3.7	142	3.9	3.3	1.2	1.4	0.4	5.5	2	0	0	0	0
51	0	33	31	101	4	83	145	112	85	5	5	45	12	277	36	5	5	1	6	0.1	7	4.5	1.5	0.4	21	25	75	107	13	1	106	5.4	184	245	49	9.5	2.7	140	4.1	1.5	1.3	1	0.7	6	3	0	0	0	0
42	0	27	25	90	5	76	131	73	68	5	5	44	13	290	40	7	4	1	3	0	6.5	4.6	0.8	0.3	20	17	21	87	14	1	121	2.5	197	78	51	9.5	3.1	139	4.4	1.4	1.5	1	4.9	6	2	1	0	0	0
49	0	25	23	86	4	80	120	70	66	6	5	46	13	198	31	8	2	1	2	0.1	7	4.8	0.4	0.2	20	29	38	64	13	1	107	6.3	200	169	48	9.8	3.3	143	4.3	2.5	1.2	1.1	0.5	5.5	1	0	0	0	0
50	0	27	26	88	6	70	129	78	61	4	5	42	14	267	49	8	3	1	8	0.1	7.2	4.8	0.8	0.3	24	19	26	46	13	1	98	7	197	50	67	10	3.9	141	5	1.2	1.7	1	1.1	5.5	2	0	0	0	0
50	0	15	26	93	4	80	130	90	76	5	5	45	12	187	32	7	3	0	7	0	6.8	4.2	0.7	0.3	22	24	55	46	18	1	93	7.7	188	214	52	9.1	3.2	141	4	1.4	1.2	1.1	0.4	5	1	0	0	0	0
57	0	24	26	93	5	74	138	88	68	7	5	46	13	168	26	7	2	1	14	0.2	7	4.5	1.3	0.4	26	44	22	90	14	1	99	6.8	133	104	37	9.7	2	140	4.3	2	1.1	1.2	0.6	5.5	2	0	0	0	0
46	0	22	28	94	5	82	116	80	64	5	5	43	13	186	24	7	1	1	4	0	7.3	4.8	1.2	0.4	13	17	23	41	13	1	83	7.2	212	81	59	9.7	3.6	142	4.5	1.8	1.4	1	8	5.5	1	0	0	0	0
50	1	30	24	85	4	76	113	69	64	6	4	40	13	203	43	6	3	0	4	0	7	4.4	0.9	0.3	17	12	12	46	11	1	102	4	195	82	75	9.1	2.8	137	4	2.2	1.2	1	0.6	8	1	0	0	0	0
54	0	23	25	84	4	79	136	82	65	4	5	48	13	181	27	8	3	0	7	0	7.3	4.8	1.1	0.3	38	31	23	54	14	1	76	6.3	249	123	58	9.6	3.8	143	4.5	5.6	1.2	1.2	8	5	1	0	0	0	0
58	0	21	24	88	5	76	122	70	57	4	5	44	13	229	37	9	4	1	8	0	7.1	4.6	1	0.4	15	12	32	74	14	1	91	5.3	192	68	64	9.6	2.5	142	4.6	2.1	1.2	0.9	6.4	6	1	0	0	0	0
46	0	24	23	83	4	77	113	63	59	5	4	40	14	139	46	6	4	0	7	0.1	6.8	4.9	0.7	0.3	23	24	27	56	19	1	96	6.7	184	65	43	9.3	3.8	138	4.2	1.6	1.2	1.2	4.5	5.5	1	0	0	0	0
41	1	28	22	82	4	85	131	86	71	3	4	38	13	200	27	8	2	1	2	0.1	6.4	4.2	0.3	0.2	25	29	40	47	9	1	119	5.3	149	67	80	8.9	2.4	141	3.7	3.4	1	0.8	0.9	6	1	0	0	0	0
48	0	24	24	86	5	78	136	83	67	7	5	45	13	323	34	8	2	1	6	0.1	7.5	4.7	1.1	0.4	27	32	98	71	16	1	108	7.8	209	141	48	9.4	3.8	139	4	0.6	1.4	1.1	0.5	5.5	2	1	0	0	0
52	1	28	22	82	3	80	130	80	69	4	4	35	13	217	42	8	1	1	9	0	6.9	4.3	0.5	0.2	14	10	9	52	8	1	104	4	179	39	73	8.8	3	140	4.4	2.5	1.2	1.1	1.2	6.5	2	0	0	0	0
55	1	29	22	82	3	75	109	69	66	7	5	44	14	255	23	5	0	1	10	0.1	7.1	4.5	0.7	0.2	17	11	17	80	14	1	82	4.5	254	82	45	9.5	4.1	145	5.1	1.2	1.2	1.2	8	6.5	1	1	0	0	0
46	0	17	21	79	4	87	130	90	79	5	5	42	13	205	30	7	2	1	10	0.1	6.5	4.2	0.4	0.2	21	17	24	58	15	1	94	4.7	153	70	68	8.8	3.1	142	4	3.6	1.4	1.3	4.6	6.5	1	0	0	0	0
34	0	27	30	102	6	77	120	75	75	6	5	46	13	374	35	11	5	0	14	0.1	7.6	4.6	0.7	0.3	30	39	64	94	11	1	111	7.3	258	159	43	9.6	2.5	142	4.1	1.9	1.2	1.2	8	5.5	1	0	0	0	0
49	1	27	20	76	3	96	123	82	90	7	5	40	14	205	39	5	1	1	13	0	7.8	4.6	0.3	0.1	19	13	11	59	9	1	77	3.1	199	66	65	9.4	3.3	145	3.9	2.9	1.2	1.2	7.3	5.5	2	0	0	0	0
54	0	21	22	83	4	75	126	77	81	5	5	47	14	211	37	7	1	1	6	0.1	7.5	4.8	0.9	0.3	26	23	19	50	11	1	94	7.4	249	196	52	9.7	3.2	140	4.1	1.9	1.4	0.9	4.8	5.5	1	0	0	0	0
54	0	23	18	78	4	76	117	74	68	5	4	44	13	229	29	9	11	1	5	0	6.9	4.6	1	0.3	18	26	17	55	15	1	99	5.8	165	116	51	9.2	3.3	141	4.4	3.4	1.2	1.2	8	5.5	2	0	0	0	0
55	0	25	26	90	5	79	129	84	82	5	5	48	13	227	33	6	1	1	3	0	6.9	4.6	1.3	0.4	25	27	13	45	11	1	83	5	234	116	48	9.4	3	144	3.8	4.8	1.4	1.2	4.3	5.5	3	0	0	0	0
53	0	22	23	83	4	76	128	81	64	4	5	41	12	210	37	5	2	1	2	0	7	4.9	1.4	0.4	19	13	24	48	9	1	110	6.8	184	77	46	9.2	3.1	142	4.1	1.1	1.4	0.9	0.5	8	2	1	0	0	0
46	0	25	24	82	5	75	126	80	68	4	4	41	14	185	37	6	10	1	2	0	7	4.6	1.6	0.5	21	23	39	53	11	1	96	6.2	175	41	71	9.5	3.5	143	4.4	0.9	1.7	0.9	0.6	5.5	1	0	0	0	0
44	1	27	24	81	3	84	119	76	94	2	4	35	18	332	46	9	2	1	15	0	7.4	4.5	0.6	0.2	16	14	25	41	9	1	97	3.9	192	94	63	9.1	3.3	140	3.7	1.4	1.5	1.2	0.6	5.5	2	0	0	0	0
49	1	31	24	81	3	85	125	66	70	7	4	40	14	199	20	4	0	1	5	0	6.9	4.4	1.1	0.4	24	20	16	35	14	1	112	6.3	177	55	46	8.4	3	140	3.5	0.8	1.3	0.6	0.4	5	1	0	0	0	0
46	0	36	33	114	4	81	120	80	83	8	5	50	13	224	38	7	2	1	7	0.4	7.1	4.4	1.1	0.4	68	70	34	58	14	1	99	7.4	179	137	40	9.3	3.6	141	4.4	1.2	1.4	1.9	0.7	6	1	0	0	0	0
41	0	19	25	87	4	81	112	73	76	7	5	47	13	285	36	7	1	0	5	0	7	4.7	0.6	0.2	13	17	24	65	12	1	91	7.4	199	217	37	9.2	3.2	143	4.2	3.7	1.1	1	8	5.5	2	0	0	0	0
53	0	28	25	83	4	80	110	75	67	4	5	44	13	232	41	10	5	1	3	0.1	6.8	4.7	2.3	0.7	23	20	22	43	13	1	81	6.2	169	53	56	9.1	2.8	138	4.6	1.3	1.4	0.9	0.5	7	1	0	0	0	0
50	0	29	27	99	5	80	123	79	68	4	5	45	14	173	49	9	2	1	2	0	7.2	4.7	1	0.3	23	37	27	59	13	1	85	6.3	223	45	55	9.1	3.1	143	3.9	3.9	1.2	0.8	0.8	5.5	2	0	0	0	0
46	0	29	27	88	4	82	130	89	86	8	5	47	13	341	34	7	7	1	10	0.1	7.3	4.7	0.9	0.3	19	28	31	53	13	1	101	7.7	246	194	41	9.2	3	139	4	3.8	1.2	0.9	8	6	1	0	0	0	0
50	0	20	23	77	5	73	130	80	52	3	5	42	13	203	37	7	2	1	2	0	7	4.4	0.8	0.3	16	13	18	48	9	1	97	4.8	194	95	53	9.4	3	145	4.4	1.9	1.4	0.9	0.6	6	1	0	1	0	0
52	0	24	27	90	3	79	118	80	71	4	5	44	13	248	27	9	4	1	3	0.2	6.6	4.3	0.8	0.3	15	13	24	83	13	1	79	5	179	90	47	9.2	3.3	140	4.1	3.3	1.4	1.2	0.9	6	1	0	0	0	0
58	0	15	21	75	4	70	117	75	61	4	4	39	13	232	47	10	1	1	4	0	6.7	4.1	0.5	0.2	19	25	13	82	22	1	87	5.9	179	81	92	9.2	3.8	142	4.4	16.3	0.8	0.9	0.6	8	2	0	0	0	0
46	0	27	26	87	4	84	117	76	63	4	5	42	13	235	44	9	1	1	13	0.1	7	4.7	0.7	0.2	67	48	104	60	11	1	113	5.2	195	175	29	9	3.4	143	4	1.7	1.6	1.3	8	6	3	0	0	0	0
44	0	27	24	87	5	77	130	76	70	4	5	47	15	196	40	9	3	1	2	0.1	7.2	5	2	0.5	21	28	89	60	11	1	110	6.2	228	125	58	9.5	3.6	140	4.4	0.9	1.5	1.1	3.7	5.5	2	1	0	0	0
42	0	26	25	90	4	82	136	85	76	6	5	46	14	240	27	7	1	1	11	0.1	6.9	4.9	0.8	0.3	27	32	41	79	11	1	107	4.4	237	139	64	9.1	3	140	4.1	1.4	1.1	1.1	0.4	6.5	1	1	0	0	0
51	1	27	21	77	3	80	118	60	58	5	4	44	14	209	31	6	2	1	6	0.1	6.5	4.3	0.8	0.3	24	18	12	55	16	1	54	5.4	219	126	63	9.3	3.2	141	3.9	1.1	0.9	0.7	3	7.5	1	1	0	0	0
46	0	18	22	78	5	79	115	75	80	6	5	48	13	191	30	8	1	1	2	0	6.4	4.5	0.6	0.2	15	10	12	45	14	1	76	2.9	182	104	49	9.3	2.8	142	4.7	1.3	1.1	0.8	8	5.5	2	0	0	0	0
53	0	17	19	74	4	82	103	76	104	5	5	46	13	246	41	9	1	1	11	0.1	8	4.9	0.6	0.2	18	28	50	88	15	1	93	5.9	230	174	49	9.9	4.1	141	4.7	2.9	1.2	1	6.3	5.5	2	0	0	0	0
48	0	28	26	91	6	85	116	72	63	5	5	42	14	271	36	9	3	1	12	0.1	7.6	4.7	0.7	0.3	22	14	100	53	10	1	90	4.6	255	122	65	9.3	2.6	141	4.6	0.6	1.3	1	8	5.5	1	0	0	0	0
45	0	23	24	83	4	73	115	73	78	4	5	48	13	196	43	10	2	0	3	0	6.4	4.5	1.2	0.4	24	27	37	58	22	1	98	6.7	144	79	45	9.3	3.5	143	3.9	0.8	1.5	1.2	0.5	6	2	0	0	0	0
44	0	20	22	90	6	68	130	90	110	4	5	44	14	238	31	8	3	1	6	0	6.7	4.8	1	0.3	15	18	44	72	13	1	101	5.2	211	78	69	9.5	3	141	4.1	1.4	1.4	1.4	1.3	7	2	1	0	0	0
55	0	23	24	84	4	79	122	78	78	6	5	46	13	252	35	8	3	1	12	0.2	6.6	4.4	0.8	0.3	20	23	30	66	20	1	90	5.3	217	101	37	9.4	3.5	143	4.3	5.3	1.2	1.2	0.4	6	2	0	0	0	0
56	0	28	25	88	5	77	124	81	77	4	4	45	13	211	35	11	2	1	9	0.1	7.1	4.5	0.6	0.2	29	23	62	53	13	1	101	7.4	216	94	59	9.1	3.1	142	4.3	3	1.1	1.1	3	5	1	0	0	0	0
50	1	34	25	93	4	82	138	93	65	5	4	43	12	211	46	8	2	0	43	0	8.5	4.7	1.1	0.4	18	17	16	66	14	1	76	5.8	145	156	38	9.5	3.7	140	4.1	1	1.2	1.1	0.9	6	2	0	0	0	0
50	0	19	22	87	5	76	132	75	70	7	5	51	13	280	23	6	3	0	9	0.1	7.3	4.9	0.7	0.3	27	39	55	67	10	1	102	5.3	191	127	36	9.5	2.1	143	4.4	2.5	1.4	1.2	0.8	6	1	0	0	0	0
43	0	29	27	95	4	85	158	94	55	4	5	46	13	212	46	8	1	1	6	0	7.8	4.8	1.4	0.5	22	13	12	40	10	1	104	6.4	225	87	56	9.6	2.3	142	4	1.3	1.4	1.1	0.4	5.5	1	0	0	0	0
51	0	23	23	86	4	83	117	73	58	4	5	41	14	209	40	9	4	0	13	0.1	7.3	4.6	0.6	0.2	29	54	150	88	18	1	92	5.6	231	301	45	9.2	3.1	143	4.3	2	1.1	0.9	8	5.5	2	0	0	0	0
49	1	29	25	83	4	91	126	66	76	5	5	42	13	260	37	7	4	1	14	0	6.3	4.2	0.5	0.2	14	20	11	47	13	1	105	4.5	145	66	60	8.7	3.6	141	3.9	1.4	1.1	1	4.5	5.5	1	0	0	0	0
46	0	26	25	86	5	84	132	86	69	7	5	45	13	351	38	7	2	1	10	0.1	7.4	5.1	0.7	0.3	18	27	57	68	16	1	104	6	155	124	57	9.1	3.5	141	3.9	3.5	1.4	0.9	0.8	5	1	0	0	0	0
46	0	24	23	83	4	82	134	80	77	6	6	52	13	264	44	5	2	1	3	0	7.1	4.7	0.5	0.2	27	28	63	62	11	1	92	7.1	173	152	51	9.3	2.9	141	4.2	3.4	1.7	1.2	5.1	7	1	0	0	0	0
49	0	17	25	83	4	67	130	85	73	7	5	49	14	242	33	8	3	1	2	0.1	6.5	4.5	1.5	0.5	17	21	33	65	13	1	97	5	188	53	70	9	3.4	140	4.1	0.6	1.4	1.1	1.9	5.5	2	0	0	0	0
46	0	22	21	78	5	73	115	77	83	4	5	47	14	224	33	12	4	1	16	0.2	7.6	4.6	1.3	0.4	26	26	53	64	10	1	102	5.8	199	166	48	9.3	2.4	141	3.8	3.4	1.1	1.2	0.9	5.5	2	0	0	0	0
61	0	24	25	86	4	78	120	84	61	4	4	42	14	203	40	7	2	1	5	0	6.3	4.3	0.9	0.3	16	18	37	63	18	1	92	5.5	174	82	50	9	3.2	144	3.8	3	1.1	1	8	6.5	1	0	0	0	0
49	1	28	23	81	3	85	145	95	136	6	5	44	13	204	27	4	1	1	7	0	6.8	4.5	0.9	0.3	16	10	19	56	14	1	110	4.1	243	85	57	9.4	3.2	143	3.9	1.1	1.4	0.9	0.6	6.5	2	0	0	0	0
46	0	25	24	86	4	74	118	80	115	4	5	46	14	276	38	8	1	1	9	0	7.8	5	1.1	0.4	21	23	32	73	15	1	103	6.2	204	101	49	9.7	3.5	138	4.3	2.2	1.6	1.1	0.4	5	1	0	0	0	0
33	0	21	22	86	6	87	124	72	78	5	5	48	14	257	34	7	4	0	2	0	7	4.8	0.6	0.3	15	17	16	59	14	1	104	7.3	182	42	94	9.4	3.4	136	4.6	1.1	1.6	0.8	0.4	6.5	1	0	0	0	0
46	0	29	27	99	5	83	140	90	87	6	5	45	13	216	29	6	1	0	6	0.4	7.1	4.7	0.7	0.4	21	29	30	58	12	1	97	6.6	124	128	44	9	2.3	142	4.1	1.8	1.3	1.1	0.7	6	2	0	0	0	0
52	0	27	24	90	5	76	126	80	103	5	5	48	14	247	36	10	9	1	30	0.3	7.8	5.2	0.9	0.3	22	20	57	69	10	1	87	6.1	257	191	55	9.5	3.2	139	4.4	2.2	1.1	1	0.8	6	2	0	0	0	0
42	0	31	32	106	5	85	137	87	78	4	5	44	13	224	39	7	1	0	13	0.3	6.7	4.3	0.4	0.2	23	52	36	79	12	1	108	5.1	187	180	48	9.2	2.8	143	4.4	1.3	1.3	1.1	8	6	1	1	0	0	0
47	1	20	19	72	3	87	120	52	70	5	4	35	13	211	23	7	4	1	8	0	7	4.4	0.7	0.3	15	11	13	46	10	1	108	3.9	142	88	60	8.9	3.8	139	3.4	3.4	1.4	1.2	0.4	6	1	0	0	0	0
36	1	28	23	85	4	86	130	90	72	5	4	38	13	277	33	5	4	1	14	0.1	6.9	4.3	0.4	0.2	16	10	41	44	10	1	108	6	182	183	78	9.2	3	141	4.2	1.1	1.3	1.5	0.5	6	2	0	0	0	0
59	0	19	20	71	4	76	116	65	64	3	5	44	13	273	39	10	5	1	15	0.1	7.2	4.6	0.5	0.2	21	14	15	52	24	1	97	4.9	146	35	50	9.7	3.2	140	4.9	3.5	1.3	1.1	8	6	1	0	0	0	0
44	0	26	24	83	4	76	131	66	79	5	5	50	13	269	38	11	6	1	6	0.2	7.7	4.8	1.7	0.6	20	22	59	65	13	1	104	6.2	185	73	43	9.8	3.6	140	4.2	0.8	1.9	1.2	8	5.5	2	0	0	0	0
48	0	15	22	77	7	69	108	86	75	6	4	44	13	318	24	5	2	1	2	0	6.5	4.4	0.4	0.2	19	16	15	49	19	1	103	5.3	172	63	54	9.5	2.9	139	4.5	1.2	1.2	1.2	8	6	1	1	0	0	0
48	1	31	23	83	3	85	122	80	93	6	5	41	13	304	26	7	3	1	5	0	6.7	4.5	0.7	0.3	15	11	10	43	10	1	85	2.9	212	89	79	9.6	3	141	4.2	2	1.2	1	0.4	7	1	0	0	0	0
55	0	23	24	87	5	66	140	90	74	5	4	44	12	189	38	8	3	2	14	0	7	4.8	0.8	0.2	19	13	29	39	14	1	78	5.4	238	152	52	9.5	3.5	142	4.3	3.3	1.2	1	0.5	7	1	0	0	0	0
62	0	25	23	88	4	77	120	80	72	5	5	47	13	165	24	8	2	1	3	0.1	6.8	4.5	0.7	0.2	21	33	27	76	11	1	72	5.5	185	229	32	9.4	3.3	142	4.1	1	1.4	1.1	2.3	7	1	0	0	0	0
46	0	19	22	78	6	82	110	67	64	6	5	46	13	246	39	6	5	1	9	0	7.2	4.7	1.5	0.5	27	27	23	78	13	1	104	6.8	197	52	56	8.9	3.2	141	4.1	1.5	1.6	1.5	0.6	5.5	2	0	0	0	0
41	0	26	25	87	6	78	129	82	74	4	5	45	13	255	39	10	4	2	3	0.1	6.8	4.8	0.8	0.3	21	30	45	72	18	1	97	6.9	212	91	46	9.4	3.1	141	4	1.4	1.2	1.2	0.8	5.5	2	1	0	0	0
58	1	18	16	65	3	81	106	65	47	4	4	41	13	181	22	5	1	0	4	0	6.5	4.4	0.3	0.2	24	27	14	54	21	1	59	4.3	230	41	137	8.6	3.8	139	4.5	2.1	1.3	0.4	1.3	6	1	0	0	0	0
53	0	28	25	88	4	82	134	82	62	6	5	46	13	255	33	7	8	2	5	0.1	7	4.9	0.7	0.3	15	15	16	74	21	1	101	5.9	185	70	48	9.2	2.5	142	3.9	0.7	1.5	1.3	0.5	5.5	2	0	0	0	0
45	0	26	24	87	4	83	130	89	73	5	5	49	14	235	47	8	5	2	5	0.1	7.3	4.7	1.1	0.3	21	14	25	63	17	1	72	4.6	218	72	62	9.1	3.6	144	4.4	2.1	1.7	1.1	0.5	5	1	0	0	0	0
48	0	18	23	82	5	78	121	67	53	6	5	40	13	212	35	9	1	1	6	0	7	4.6	1	0.4	22	18	16	45	19	1	97	5.5	143	41	49	9.2	3.1	143	4.2	2	1.2	1.1	0.7	5.5	2	0	0	0	0
41	0	19	23	83	4	87	105	62	68	6	4	42	12	196	37	5	2	1	5	0	7	4.6	0.8	0.3	19	31	33	52	12	1	111	7.5	219	114	36	9.1	3.2	141	4.2	1.2	1.2	0.9	0.4	6	2	1	0	0	0
68	0	27	27	95	4	58	128	82	83	7	5	46	14	161	26	12	2	1	32	2.1	7.4	4	1.4	0.5	32	52	66	86	20	1	80	6.5	147	127	39	8.4	2.8	140	4.3	1.4	1.1	0.8	2.1	6	2	0	0	0	0
54	0	22	22	82	5	77	122	77	61	4	5	44	13	248	45	7	3	1	11	0.1	7.9	4.9	1.1	0.4	17	17	32	52	13	1	87	7.7	263	107	51	9.7	3.6	140	4.7	2.2	1.4	1.1	0.7	5.5	1	0	0	0	0
44	0	18	23	84	5	72	120	82	76	5	5	49	13	161	26	7	1	0	2	0	7.4	5.4	1.3	0.5	25	21	36	69	12	1	78	4.7	158	92	55	9.4	2.6	144	4.2	1.2	1.4	1	0.4	5.5	1	0	0	0	0
47	0	14	20	79	6	79	110	70	90	9	5	49	13	277	20	6	3	1	4	0	6.7	4.9	0.8	0.3	28	30	20	98	18	1	99	5.7	206	144	35	9.3	3.4	142	5.1	1.6	1.4	1.1	0.4	5.5	2	1	0	0	0
43	1	28	22	75	3	74	130	79	76	5	4	40	13	463	35	8	4	1	9	0.1	7	4.6	0.4	0.2	18	17	15	49	12	1	109	5.1	163	265	42	9.3	3.8	140	4.4	2.4	1.7	1.2	0.4	6	1	0	0	0	0
44	0	25	29	98	5	76	127	80	62	5	5	44	14	241	49	6	5	1	14	0.1	6.8	4.6	1.1	0.4	21	25	49	65	11	1	99	5.5	180	150	60	9.1	3.5	143	4	4.6	1.3	0.9	0.5	6.5	1	0	0	0	1
51	0	28	25	87	5	77	129	84	69	4	5	47	14	217	44	5	1	1	4	0	6.7	4.5	0.8	0.3	13	22	42	71	15	1	101	7.1	185	81	53	9.5	3.4	142	4.3	1.7	1.2	1.2	0.5	5.5	2	0	0	0	0
53	1	28	21	83	3	82	123	82	63	3	5	45	13	237	44	6	3	2	2	0	7.2	4.6	0.8	0.3	23	22	18	74	16	1	108	4.6	201	104	63	9.4	4.2	144	4.6	0.9	1.1	1	3.3	7.5	2	0	0	0	0
44	0	24	23	82	4	78	126	64	70	6	5	45	14	224	36	8	6	0	15	0.1	6.9	4.5	0.9	0.3	18	23	23	44	11	1	105	5.4	173	89	54	9.3	2.8	142	4.3	0.6	1.4	1.1	0.4	6	1	0	0	0	0
41	0	23	28	99	5	84	124	77	81	7	5	42	13	266	40	6	1	1	15	0.1	7	4.4	0.7	0.2	17	19	40	62	9	1	152	6.8	214	164	49	8.9	3.3	142	4.2	2.1	1.2	1.2	2.6	6	1	0	0	0	0
51	0	28	25	89	3	82	122	88	59	6	5	48	13	259	35	7	2	1	2	0	6.7	4.8	0.9	0.3	30	36	54	65	16	1	118	6.9	186	173	35	9.3	3.1	144	4.1	2.6	1.4	0.9	1	5.5	2	0	0	0	0
44	0	25	22	80	5	75	126	78	88	6	5	48	13	198	29	7	8	1	2	0.1	7.3	5.3	0.8	0.3	16	22	24	111	13	1	78	4.4	254	138	52	10.1	3.8	143	4.4	2	1.8	1.1	4.7	5.5	1	0	0	0	0
48	0	23	25	85	5	83	115	71	82	7	5	44	14	231	21	7	1	1	12	0.1	7.6	4.9	0.7	0.3	20	16	22	66	14	1	106	6	180	72	57	9.3	3.8	139	4	1.4	1.4	1	0.4	6.5	1	0	0	0	0
61	0	27	25	84	3	78	103	71	76	6	5	46	13	320	38	6	5	1	24	0.4	7.8	4.6	0.8	0.3	26	16	42	87	15	1	100	7	197	105	39	9.7	3.4	143	4.3	1.1	1.1	1.3	1.8	5.5	2	0	0	0	0
49	1	23	21	73	3	70	93	51	67	3	4	42	13	209	38	9	2	1	8	0	6.5	4.5	0.5	0.2	25	23	12	62	16	1	107	3.2	161	47	67	8.7	3.3	140	4.2	3	1.1	1	8	6	1	0	0	0	0
50	0	24	24	89	5	83	142	90	80	6	5	41	15	291	22	7	0	1	5	0	6.5	4.6	0.7	0.3	13	12	27	67	15	1	79	4.3	156	57	70	9.6	2.4	141	4	0.4	1.6	1.4	3	6	1	1	0	0	0
55	0	29	27	96	5	78	142	92	74	5	5	49	14	188	30	6	7	2	5	0.1	6.7	4.4	0.6	0.2	18	15	21	56	17	1	99	5.4	310	196	57	9.2	3.2	141	4.4	2.9	1	0.9	0.5	5.5	1	0	0	0	1
46	0	31	30	102	5	87	119	79	76	4	5	44	12	321	44	9	2	1	12	0.1	7.6	4.8	1.2	0.3	40	78	111	47	16	1	119	8.2	286	333	44	9.7	3.5	140	4.5	2	1.4	1.2	0.7	6.5	1	0	0	0	0
40	1	31	23	75	3	81	112	63	68	5	4	42	13	261	33	6	1	1	20	0.1	7.8	5	0.8	0.3	24	27	15	49	11	1	109	5.7	176	81	45	8.9	3.7	139	3.8	1.7	1.2	0.8	0.7	6	1	0	0	0	0
48	0	25	24	88	6	80	121	75	76	5	5	45	13	301	42	8	1	1	4	0	7.9	4.9	1.2	0.4	23	17	18	50	16	1	81	5.8	209	83	59	9.4	4.2	139	4.5	2.3	1.7	1	0.9	6	2	0	0	0	0
44	0	23	23	72	5	84	122	73	87	3	5	46	13	245	40	7	1	1	13	0	7.7	5	1.1	0.4	23	22	56	52	14	1	112	5.5	202	49	80	9.7	3.2	143	4.5	3	1.2	1	0.7	5.5	2	0	0	0	0
55	1	33	23	84	3	80	110	79	72	5	4	41	14	228	49	6	2	1	29	0	6.9	4.5	0.4	0.2	20	19	13	65	16	1	95	4.4	211	69	64	9.8	3.8	141	4.1	1.8	1.2	1	0.8	6	1	1	0	0	0
42	0	21	22	89	5	81	110	67	68	4	5	43	13	218	48	5	2	1	10	0.1	7.1	4.8	1	0.4	28	31	32	81	13	1	131	5	144	107	42	8.9	3.3	140	3.9	1.6	1.2	1.1	0.4	7.5	1	0	0	0	0
44	0	13	19	75	5	76	109	73	61	4	5	52	13	179	32	8	1	0	8	0.1	7.6	5	0.9	0.3	40	58	83	59	20	1	90	7.7	190	203	49	9.9	4	139	4.8	1.1	1.7	1.3	0.8	5.5	2	0	0	0	0
52	0	23	26	86	4	80	130	90	68	6	5	44	14	316	39	6	1	1	5	0	6.7	4.6	0.8	0.3	13	10	18	107	13	1	110	2.8	213	167	48	9.1	3.4	143	4.2	0.5	1.2	1.2	0.6	6	3	0	0	0	0
43	0	35	31	104	4	84	160	100	85	4	5	43	16	290	37	9	1	1	17	0.1	7.2	4.4	0.6	0.2	17	18	77	72	12	1	106	6	211	78	47	9.3	3	139	3.9	1.2	1.3	1.4	6.2	7	1	0	0	0	0
54	0	28	28	95	5	71	144	100	59	6	5	47	13	220	46	8	2	0	14	0	7.1	4.8	0.6	0.2	19	38	67	48	16	1	119	5.6	227	128	31	9.8	4.3	141	4.3	3	1.2	1.2	3.6	6	1	0	0	0	0
46	0	26	26	87	4	83	108	64	60	6	5	44	13	199	33	6	10	1	8	0.2	7.3	4.6	0.5	0.2	23	28	56	61	10	1	111	6.6	168	80	49	9.5	3.1	142	4.1	1.4	1.5	1.2	1.8	6	3	1	0	0	0
45	0	19	22	81	4	90	116	73	88	5	5	45	13	252	42	7	1	1	2	0	6.7	4.8	2.3	0.6	18	16	17	74	10	1	96	4.9	203	94	72	8.9	2.8	142	4.3	2.3	1.4	0.8	0.8	5.5	1	0	0	0	0
57	0	11	19	77	4	79	99	54	63	3	5	46	12	218	36	9	3	0	2	0	7	4.8	1.3	0.5	46	54	63	79	11	1	80	5.1	158	43	50	9.4	3.5	144	4.3	1.4	1.2	1	1.1	5.5	2	0	0	0	0
62	0	19	22	78	4	70	120	82	70	5	5	47	13	279	42	7	6	1	2	0	6.5	4.6	0.9	0.3	16	14	29	39	12	1	94	5	165	80	47	9.4	3.5	140	4.6	2	1.4	0.9	0.4	5.5	1	0	0	0	0
50	0	23	22	82	5	83	124	84	77	4	5	43	14	200	34	7	9	2	2	0	6.9	4.4	1.4	0.5	19	23	15	50	10	1	109	3.9	168	45	59	8.9	3.1	142	3.8	3.2	1.3	1	8	5.5	2	1	0	0	0
62	0	23	24	85	4	77	132	81	66	7	5	46	13	270	31	5	3	0	11	0	6.9	4.3	0.6	0.2	22	24	13	44	13	1	65	5.7	181	121	75	9.7	3.4	139	4.2	3.7	1.3	1.1	2.2	6.5	1	0	0	0	0
49	0	28	30	94	4	82	130	84	85	8	5	45	13	178	35	5	4	1	25	0.5	8.1	4.7	0.5	0.2	67	90	181	71	14	1	102	8.2	219	281	34	9.7	3.6	139	4.4	2.9	1.1	1.2	1.6	5.5	2	0	0	0	1
54	1	24	20	77	4	75	109	64	79	7	4	41	13	205	16	6	0	0	53	0.4	6.9	4.2	0.4	0.2	18	13	32	75	18	1	75	4.6	167	115	43	8.4	3	143	4.2	1.8	1.1	0.9	0.6	6.5	2	0	0	0	0
49	0	27	29	92	5	81	122	77	59	4	5	45	13	179	39	8	4	1	2	0	6.7	4.4	0.6	0.2	20	22	16	47	15	1	86	5.8	216	129	47	9.2	3.8	139	4.2	1.1	1	1.1	8	5.5	2	0	0	0	0
48	0	27	26	87	4	75	123	67	62	8	5	51	13	201	24	8	5	1	8	0	6.8	4.6	1.6	0.5	27	29	83	82	12	1	88	6.8	166	176	31	9.4	3.3	139	4.2	2	1.3	1.1	0.4	5	2	0	0	0	0
46	0	32	30	107	5	83	140	90	91	8	5	45	13	275	29	9	4	1	17	0.2	7.8	4.6	0.6	0.3	28	38	53	50	16	1	107	6.3	193	196	39	9.3	3.1	141	3.9	1.5	1.3	1.2	2.5	6	3	0	0	0	0
48	0	11	17	70	4	81	114	75	81	4	5	41	13	191	36	9	2	1	9	0	7.1	4.9	0.9	0.4	24	19	42	71	14	1	106	6.2	175	81	75	9.5	3.1	141	4.1	1.6	1.2	1.1	8	6	2	0	0	0	0
54	0	35	35	107	5	83	130	80	68	5	4	45	13	252	44	9	4	1	50	0.6	7.5	4.3	0.8	0.3	35	48	28	69	11	1	85	9.6	179	80	38	9.2	2.6	141	4.5	1.4	1.4	1	4.1	5.5	1	0	0	0	0
51	0	30	29	92	4	75	115	75	70	8	5	45	13	294	28	9	1	0	5	0	7.2	4.7	1	0.3	19	24	25	49	12	1	100	7.1	223	98	41	9.6	3.6	139	4	1.4	1.4	1.1	0.8	6	1	0	0	0	0
52	0	25	23	83	5	85	122	74	56	4	5	42	14	266	30	8	4	0	5	0.1	6.8	4.6	1.7	0.6	26	20	17	61	19	1	72	6.9	200	50	71	9.6	3	139	4.3	5.7	1.8	1.1	1.9	5.5	2	0	0	0	0
71	1	25	20	74	2	77	140	90	98	4	4	43	12	157	29	7	3	1	9	0	6.9	4.5	0.8	0.2	38	31	33	86	17	1	79	4.5	189	55	58	9.4	4.3	142	4.3	2.7	1.4	1	3.9	5	3	0	0	0	0
50	0	21	23	85	6	66	125	78	89	5	4	42	14	231	33	6	1	1	7	0	6.4	4.1	0.3	0.1	19	14	14	65	20	1	106	4.7	163	77	57	8.6	3.3	140	4.2	3.2	1.4	1.1	7	5.5	1	0	0	0	0
55	0	26	26	90	4	85	130	80	73	5	5	45	13	187	44	6	2	0	9	0	7	4.7	0.7	0.3	21	24	56	50	11	1	99	7.2	201	325	39	9.7	2.7	139	3.8	4.7	1.2	1.2	0.7	5.5	1	0	0	0	0
54	0	26	25	95	4	71	130	90	65	6	5	44	12	209	44	6	3	1	4	0.1	7.2	4.6	0.5	0.2	22	25	44	99	10	1	81	5.9	206	390	33	9.5	3.3	142	4	1.7	1.3	1.3	1.8	5.5	1	0	0	0	0
53	1	26	19	76	3	87	134	79	75	4	4	39	13	272	40	7	3	1	15	0	7	4.6	0.4	0.2	21	17	18	66	18	0	113	3.8	270	58	110	9.9	3.9	143	4.5	2.9	1.3	0.9	0.4	6	1	0	0	0	0
44	0	22	23	81	6	73	120	75	69	6	5	45	14	250	44	8	4	1	12	0.1	7.6	5	0.8	0.3	19	24	26	47	20	1	104	6	179	56	40	9.2	3.3	141	4.7	1.9	1.4	1.3	3.6	5.5	2	0	0	0	0
44	0	29	29	100	5	86	134	84	78	5	5	47	13	208	32	9	3	1	10	0	7.7	4.7	0.9	0.3	30	29	100	63	11	1	104	7.9	250	217	63	9.7	3.9	138	3.7	0	1.4	1.2	4.8	6	2	0	0	0	0
53	0	13	20	72	5	72	127	84	56	6	5	46	13	193	34	9	5	1	7	0	6.8	4.3	1	0.4	23	17	15	62	21	1	88	6.4	166	72	55	9.1	3.4	142	4.2	1.2	1.7	1	0.5	6	2	0	0	0	0
45	1	31	24	81	4	83	133	87	69	5	5	41	15	341	39	8	2	1	23	0	7.2	4.3	0.7	0.3	16	11	12	54	18	1	110	4.2	183	53	50	8.8	3.2	139	4.1	5.3	1	1.1	5.4	5.5	2	0	0	0	0
47	0	23	22	82	4	85	124	82	54	4	5	44	13	229	46	6	1	1	2	0.1	7	4.7	1.1	0.4	15	16	22	61	10	1	111	4.6	142	117	38	10	2.9	141	4.9	1.3	1.3	1	0.4	7	1	0	0	0	0
47	0	24	26	90	5	83	136	72	77	5	5	46	13	165	42	9	2	1	3	0	7	4.8	1.6	0.5	18	17	29	64	11	1	99	7.2	218	99	42	9.2	3.5	143	4.3	0.9	1.6	1	8	6.5	3	0	0	0	0
45	0	27	26	89	5	80	113	70	68	4	5	45	13	218	49	9	1	1	4	0	6.5	4.2	1.6	0.3	23	19	39	56	9	1	110	4.9	187	152	42	9	2.7	141	3.9	1.3	1.3	1.4	0.9	5.5	1	0	1	0	0
54	1	28	22	83	4	79	109	64	70	3	4	38	14	121	41	5	6	0	4	0	7	4.5	0.5	0.2	17	12	41	72	19	1	78	4	185	66	58	8	5	143	4.2	1.6	1.6	1	8	6	2	0	0	0	0
48	0	25	24	84	5	86	139	88	78	5	5	46	14	208	32	7	3	1	11	0	7.4	4.7	0.6	0.3	16	17	15	64	17	1	109	5.2	214	100	56	9.4	3.4	139	4	1.6	1.6	1.3	1.8	6	2	0	0	0	0
44	0	25	23	78	4	82	111	71	72	5	5	48	13	189	29	6	3	1	4	0.1	7.5	4.8	1	0.4	26	28	21	48	17	1	93	4.5	139	69	47	9.3	3	141	4.2	0.9	1.5	1.2	4.6	5.5	2	0	0	0	1
52	1	27	20	75	3	83	102	67	73	3	5	30	21	300	52	7	2	1	23	0	7.2	4.3	0.4	0.2	15	9	10	41	13	1	95	2.8	166	96	56	9.2	3.4	141	4.2	1.7	1.3	1.1	0.5	6.5	1	0	0	0	0
55	0	24	24	80	4	84	108	66	60	5	5	50	13	189	35	8	13	1	3	0	6.6	4.4	1.2	0.4	20	21	24	38	19	1	62	6.9	181	39	60	8.9	3.1	142	4.2	2.1	1.4	1	0.4	5	1	0	0	0	0
49	0	20	24	80	4	89	120	80	67	5	4	42	13	221	41	8	5	1	2	0	7.1	4.6	1.1	0.4	24	15	17	49	13	1	106	4.8	163	103	56	9.5	3.1	141	4.2	3.1	1.1	0.9	8	7.5	2	1	0	0	0
59	0	24	23	88	5	80	140	90	102	6	4	42	13	191	44	5	1	0	5	0.1	7.5	4.9	0.8	0.3	18	11	13	59	13	1	85	6.4	207	153	47	9.4	3.1	142	3.9	4.6	1.2	0.9	8	6	1	1	0	0	0
53	0	17	23	77	4	79	125	71	72	6	5	45	13	215	31	9	4	1	9	0.1	7.2	4.6	0.9	0.3	18	12	22	78	12	1	98	6.5	173	116	48	9.5	3.1	140	4.4	1	1.3	1	0.9	6	1	0	0	0	1
46	0	10	21	72	4	73	110	82	63	9	5	45	13	168	17	6	3	0	2	0	5.6	4.1	0.7	0.2	33	22	13	63	20	1	107	5.6	204	67	49	8.9	3.6	143	4	2.1	1.3	1.2	3.5	6	2	0	0	0	0
59	0	28	26	85	4	80	132	82	74	6	4	42	12	205	43	7	2	1	25	0	7.5	4.4	1.2	0.4	23	25	33	57	14	1	94	7.2	172	273	39	9.1	3.7	142	4.2	1.6	1.3	1.1	8	7.5	1	0	0	0	0
48	1	28	21	74	3	88	104	72	85	3	5	45	13	184	26	8	3	1	3	0	7.3	4.6	0.5	0.3	24	16	16	73	13	1	57	5.6	175	64	48	9.5	3.1	139	4	2.3	1.2	1	0.5	6	2	0	0	0	0
46	0	20	22	80	4	81	139	82	86	7	4	43	15	294	29	9	2	1	5	0	7.2	4.9	0.6	0.3	33	27	43	62	12	1	108	5.9	235	105	62	9.3	3.1	143	4.2	0.1	1.4	0.9	6.2	5.5	2	0	0	0	0
53	0	23	23	87	5	81	118	75	62	8	5	47	14	166	17	4	0	0	6	0	7.2	4.7	0.8	0.2	21	18	33	52	12	1	92	5.8	203	81	50	9.2	3.2	139	4.9	2.4	1	0.8	8	7	1	0	0	0	0
44	0	16	20	73	5	73	133	72	78	5	5	46	13	201	27	7	1	1	2	0	6.7	4.8	1.2	0.4	21	19	12	62	15	1	105	4.6	202	67	58	9.3	3.1	142	4.4	1.9	1.5	1.3	5.2	6	1	0	0	0	0
57	1	31	22	83	3	77	107	66	62	6	4	37	13	203	43	7	3	1	11	0	6.6	4.2	0.8	0.3	16	19	7	53	13	1	94	3.9	174	72	71	9	3.2	143	4	1.7	1	1	1.7	5.5	1	0	0	0	0
54	0	27	25	97	4	62	144	90	73	5	4	41	12	278	50	8	1	1	22	0.2	7.1	4.8	0.9	0.3	25	24	35	40	9	1	123	5.7	244	93	52	9.1	3	139	4	1	1.4	1	2.2	5.5	1	0	0	0	0
43	0	28	26	95	5	82	120	80	77	5	5	48	14	247	37	7	6	1	7	0.1	7	4.8	0.5	0.2	21	31	37	65	13	1	106	7.3	188	210	42	9.8	3	140	4.8	6.1	1.2	1	0.8	7	1	1	0	0	0
46	0	19	21	80	4	82	105	57	56	5	5	47	14	294	42	7	6	1	3	0	6.9	4.6	0.9	0.3	15	15	36	80	10	1	99	5.3	195	98	58	9.3	3.3	142	4.4	2.2	1.6	0.8	0.4	5	1	0	0	0	0
47	0	31	27	92	4	76	130	80	74	5	5	47	13	253	32	5	2	1	15	0	7.6	4.9	0.8	0.3	25	31	48	48	16	1	96	4.5	197	274	45	9.4	3.7	142	4.2	2.1	1	1.1	8	6	2	0	0	0	0
57	0	30	27	94	5	78	130	85	89	6	5	48	14	229	30	5	2	0	21	0.1	8	5	0.4	0.2	23	13	22	71	19	1	73	7.3	197	88	49	9.5	3.4	142	4.6	2.2	1.2	1	0.6	5	3	0	0	0	0
43	0	22	22	81	4	78	121	81	56	7	5	49	13	208	41	8	1	1	3	0	7	4.8	0.8	0.3	20	34	59	48	9	1	110	7.3	231	281	38	9.2	3.6	139	4.6	2	1.2	1.1	1.4	6	1	0	0	0	0
55	1	21	18	70	4	78	103	60	84	5	4	38	13	234	34	8	1	1	23	0	7.3	4.5	0.6	0.2	20	11	12	88	16	1	99	3.3	245	99	51	9.5	4	140	3.8	2.6	1.3	1.3	8	5	1	0	0	0	0
54	0	19	22	79	4	82	119	82	69	4	5	46	15	246	45	7	3	1	7	0	7.3	4.6	0.7	0.3	32	32	14	87	11	1	90	5.3	167	73	52	9.2	2.9	143	4.4	7.7	1.1	0.9	0.4	5.5	1	0	0	0	0
55	0	28	25	90	4	84	135	82	91	9	5	50	14	320	37	7	1	0	18	0.8	8	4.9	1.9	0.8	40	49	174	62	13	1	108	6.8	211	120	51	9.7	3	142	3.9	1.7	1.4	1.3	3.2	5.5	3	0	0	0	0
56	0	20	22	77	4	64	124	76	68	5	5	44	13	257	35	7	3	1	11	0	7.2	4.4	1	0.4	22	19	78	49	16	1	77	5	141	51	55	9.5	2.9	139	4.5	0.9	1.3	1.3	7.1	6	1	0	0	0	0
52	1	21	20	71	3	80	115	68	60	6	5	41	27	175	13	7	2	0	14	0.1	6.4	4	0.4	0.2	16	16	13	55	13	1	100	4.3	137	65	72	9	4	142	3.8	1.2	1.4	0.9	0.4	5	3	0	0	0	0
51	0	23	26	90	4	81	139	84	71	5	5	50	13	313	26	7	2	1	11	0.1	7.3	4.9	0.8	0.3	15	19	44	56	14	1	95	6.8	205	203	56	9.5	2.8	140	3.9	1.5	1.4	1.2	0.6	6	2	0	0	0	0
41	1	26	22	74	3	84	116	60	77	4	4	38	13	285	38	7	0	1	5	0	7	4.5	0.6	0.2	15	11	7	35	15	1	110	4.5	156	66	50	9.3	3.8	139	4.1	0.2	1.4	1.3	1.1	6	2	1	0	0	0
50	0	20	21	75	4	86	103	63	73	4	5	44	14	175	37	6	7	1	13	0	7.1	4.2	0.8	0.3	18	17	28	52	9	1	107	4.2	215	104	65	9.2	3.7	140	3.9	2.3	1.3	0.9	8	7	1	0	0	0	0
60	0	28	25	87	4	82	129	78	89	5	5	44	13	123	43	6	4	1	44	1.4	7.3	4.4	0.6	0.3	20	30	30	85	16	1	87	4.9	220	71	50	9.2	3.9	143	4.1	2.2	1.4	1	0.4	5.5	2	0	0	0	0
54	0	26	25	81	4	68	131	79	80	4	5	45	13	175	40	10	2	1	14	0	7	4.7	1.6	0.5	20	19	43	58	11	1	108	5.5	218	94	57	9	3.1	139	4.2	2.8	1.2	1	8	7	2	0	0	0	0
48	1	31	22	76	3	81	118	60	69	5	4	41	13	277	31	7	1	1	20	0	6.8	4.7	0.7	0.2	17	12	13	43	12	1	98	4.6	200	57	58	9.3	3.4	141	4.8	2.2	1.4	1.1	8	6	1	0	0	0	0
44	0	16	20	73	6	78	118	74	69	5	5	45	13	177	26	6	3	1	2	0	6.8	4.6	1.3	0.5	19	9	22	42	14	1	105	5.5	125	46	67	8.9	3.1	141	3.9	1.7	1.4	1.2	4	6	2	0	0	0	0
53	1	33	25	89	3	74	120	71	57	4	4	41	13	236	44	7	2	1	25	0.1	6.9	4.5	0.7	0.3	43	44	19	64	15	1	86	5.1	234	48	99	9	3.7	142	4.3	4.8	1.4	0.9	0.5	5.5	1	0	0	0	0
57	1	27	21	80	3	84	96	59	71	5	4	40	14	248	36	6	1	0	16	0	7.3	5.1	0.5	0.2	29	20	34	64	17	1	106	4.3	241	95	66	9.8	4	142	4.4	2.3	1.1	1	6.5	5.5	2	0	0	0	0
57	0	24	25	93	6	75	121	83	83	5	4	44	13	199	36	11	3	1	10	0	6.9	4.6	1.6	0.6	25	19	46	65	15	1	102	4.2	163	58	54	9.4	3.1	143	4.5	0.9	1.3	1.3	6.6	7	2	0	0	0	0
51	1	24	21	80	3	85	109	71	56	6	5	41	13	234	30	5	2	0	11	0	6.8	4.6	0.3	0.1	20	18	10	38	12	1	112	3.8	189	101	50	9.2	3.7	143	4.4	4.1	1	1.2	0.6	7.5	1	0	0	0	0
74	1	31	24	89	3	76	180	80	69	5	3	33	14	222	29	8	2	1	55	0.3	6.7	4	0.4	0.2	23	12	10	78	14	1	70	3.3	193	71	54	9.4	4.1	142	4.1	3	1.1	1	1.1	7.5	3	0	0	0	0
44	0	27	25	90	5	80	120	80	85	5	5	51	13	184	44	6	3	1	2	0	7.1	5	1.6	0.5	29	33	33	71	16	1	87	6.8	198	79	48	9.4	2.8	143	3.6	1.4	1.4	1.1	2.1	5	2	0	0	0	0
54	0	28	27	100	5	69	137	84	64	6	5	43	13	290	36	7	3	1	24	0.9	7	4.1	0.6	0.1	22	14	16	70	12	1	123	5.7	149	119	37	9.3	3.4	139	4.7	1.8	1.1	1	0.8	7	2	0	0	0	0
46	0	28	26	91	5	90	129	79	62	5	4	43	13	220	40	7	4	1	7	0.1	7.5	5	1.3	0.4	26	30	53	65	17	1	98	4.5	214	44	61	9.7	2.8	143	4.2	1.5	1.5	1.3	8	5.5	2	0	0	0	0
55	0	26	28	96	5	72	144	86	63	5	5	43	13	219	43	6	3	1	7	0.1	7.1	4.8	0.4	0.2	16	24	30	43	14	1	127	3.4	225	126	46	9	3.4	142	4.3	1.7	1.2	0.8	0.6	5.5	3	0	0	0	0
49	1	27	20	75	3	89	110	60	68	6	5	44	13	203	48	5	3	1	18	0.1	7.5	4.6	0.6	0.3	29	22	21	66	14	1	73	4.2	178	76	65	9.2	4.5	140	4	3.8	1.4	1.1	0.7	5.5	2	0	0	0	0
45	1	24	19	77	4	77	114	75	75	7	4	40	13	299	23	6	1	0	7	0	6.7	4.3	1.1	0.4	18	20	10	61	8	0	119	3.6	144	76	62	8.8	3	140	3.7	3.8	1.3	1	8	7	1	0	0	0	0
42	0	22	25	97	7	70	130	84	83	6	5	46	13	272	37	7	5	1	6	0	7.2	4.8	2	0.5	19	20	32	69	10	1	78	6.9	173	177	31	9.4	2.1	141	3.9	1.6	1.5	1.4	8	6.5	1	0	0	0	0
43	0	19	23	79	5	77	126	66	71	4	5	48	12	303	37	11	2	0	29	0.1	7.6	5.1	0.9	0.3	22	14	37	65	13	1	82	7.4	254	134	64	10	4	141	4.4	1.2	1.3	1.2	5.6	5.5	2	0	0	0	0
46	0	23	24	84	5	71	99	60	77	9	5	45	13	339	29	9	3	1	16	0.1	7.1	4.4	1.6	0.5	27	35	79	57	19	1	77	8.4	229	82	76	9.8	3.6	140	4.4	1.2	1.4	0.9	1.3	5.5	1	0	1	0	0
56	0	23	21	81	4	68	118	73	75	7	4	44	14	246	32	6	1	1	18	0.2	7	4.3	0.6	0.2	18	17	20	70	17	1	89	5.2	208	89	50	9.6	3	142	4.4	0.8	1.3	1.4	1.1	6	2	0	0	0	0
59	1	26	20	77	3	89	93	56	82	9	4	40	13	231	33	7	3	1	59	0.4	7.7	4.4	1	0.3	17	12	11	77	10	1	74	3.4	219	233	39	9.1	4.5	141	4.1	4.5	1.2	1.3	7.6	7.5	2	0	0	0	0
55	0	27	24	86	4	79	130	86	78	4	5	48	13	200	51	6	2	1	12	0.1	7.6	4.6	1.3	0.4	18	24	114	57	14	1	99	4.9	235	133	66	9.4	2.6	140	4.5	2.8	1	1.1	2.8	5.5	2	0	0	0	0
57	0	22	23	86	5	79	116	82	99	6	5	47	14	207	27	8	2	1	4	0	7.4	4.7	1.2	0.4	27	19	19	85	8	1	87	4.3	193	95	77	9.3	2.5	141	3.7	4.1	1	0.9	0.9	8	1	0	0	0	0
44	0	20	22	82	4	77	130	90	111	6	5	47	14	169	11	6	1	1	25	1.4	7.3	4.6	0.8	0.4	22	29	191	107	9	1	102	6.6	192	62	69	9.3	3.3	144	4	1.1	1.6	1.3	2.1	6	3	0	0	0	0
52	0	19	29	97	4	86	123	82	81	7	6	53	14	144	29	6	1	0	7	0	7.1	4.3	1	0.4	22	28	30	60	16	1	89	4.2	144	96	48	9	3.5	138	4	1.3	1.2	1.1	0.6	8	2	1	0	0	0
64	1	33	24	79	3	78	121	76	87	4	4	39	14	176	46	8	2	1	8	0.2	6.8	4.4	0.6	0.3	18	21	30	75	16	1	85	4.2	206	53	59	9.1	3	141	4.1	1.9	1.3	1	0.5	6.5	1	0	0	0	0
50	0	25	25	88	5	77	131	86	73	6	5	46	13	215	24	9	2	0	7	0	6.7	4.4	1.1	0.4	18	29	45	54	11	1	137	6.5	152	166	39	9	3.3	140	4.1	3.1	1.3	1	0.8	6	1	0	0	0	0
46	0	30	29	95	4	82	130	90	99	8	6	51	13	345	42	8	3	1	9	0.1	7.6	5.1	1.3	0.4	37	55	55	103	15	1	78	7.4	201	207	48	9.4	3.6	143	4.1	3.7	1.4	1.3	0.6	6	2	0	0	0	0
42	0	15	19	73	5	83	129	89	58	5	5	46	12	168	29	8	2	0	5	0	7.2	4.9	1.4	0.5	19	16	42	78	15	1	61	6	213	80	70	9.8	3.6	142	4.4	1.2	1.6	0.9	0.5	6.5	2	1	0	0	0
48	1	30	23	83	3	84	136	84	75	7	4	34	15	226	26	6	1	1	36	0	7	4.4	0.5	0.2	11	6	11	88	11	1	109	2.6	137	80	45	8.8	2.8	142	3.5	2.4	1.4	0.7	0.4	6.5	2	0	0	0	0
49	0	21	25	85	4	77	118	80	62	7	5	48	13	257	35	6	3	1	13	0.4	7.1	4.5	0.5	0.2	21	19	20	61	18	1	86	5.6	240	211	35	9.6	3.1	142	5	1.2	1.3	1.3	3.6	6	1	0	0	0	0
43	0	24	26	89	4	82	130	80	73	5	5	43	13	212	38	5	2	0	2	0	7.2	5.2	1.5	0.4	18	19	19	67	13	1	105	5.9	254	247	63	9.6	3	142	3.9	1.2	1	1.2	0.4	7	2	0	0	0	0
44	0	22	24	83	5	78	129	83	56	5	4	42	13	259	38	7	2	1	3	0.1	7.1	4.6	1.3	0.5	20	18	15	77	17	1	99	3.8	160	56	75	9.4	3.1	142	4.2	3.3	1.3	1.2	0.5	6.5	2	0	0	0	0
54	1	33	26	92	4	75	130	84	75	4	5	41	13	270	33	6	4	0	21	0.2	7.1	4.5	0.7	0.2	24	19	19	94	14	1	85	4.9	312	127	76	9.5	4.1	142	4	6	1.2	1	0.5	5	1	0	0	0	0
52	0	28	29	96	4	78	130	90	78	6	5	48	14	159	42	6	3	1	9	0.1	7.5	4.7	1.7	0.6	120	98	124	63	23	1	99	5.8	175	330	36	9.3	3.1	139	4.2	4.6	1.1	1.5	0.7	5.5	2	0	0	0	0
40	1	26	20	75	3	82	112	75	95	6	4	42	13	233	23	6	3	1	17	0	7.7	4.8	0.9	0.3	14	11	10	41	13	1	84	4.1	172	62	68	9.3	4.2	140	4.2	2.5	1.2	1.2	6.1	5.5	2	0	0	0	0
57	0	24	24	84	4	72	115	70	79	7	5	47	14	232	35	6	0	1	10	0.1	7.5	4.9	0.9	0.3	18	19	41	62	17	1	87	6.2	213	483	33	9.7	3	142	4.3	1.9	1.1	0.8	2.3	5.5	1	0	0	0	0
46	0	19	23	77	5	75	125	75	55	5	5	46	13	298	31	9	2	1	2	0	5.9	4.2	0.6	0.3	23	35	11	73	15	1	91	4.7	132	53	52	9.1	3.3	143	4.3	2.9	1.2	0.8	4.7	7.5	2	0	0	0	0
59	0	21	22	80	4	74	138	80	84	5	4	44	13	279	34	7	3	1	26	0.1	7.3	4.5	0.9	0.4	21	20	108	119	16	1	98	5.2	181	28	63	9.2	3.4	143	4	1.2	1.5	1.2	0.5	5.5	2	0	0	0	0
42	0	25	26	94	4	80	130	88	71	5	5	43	13	259	27	7	3	0	3	0.1	7.1	4.4	0.5	0.2	22	39	36	35	15	1	98	7	166	183	34	9.5	3.1	142	4.2	2.4	1.4	1.2	2.3	6	2	1	0	0	0
57	1	29	21	88	3	70	106	74	76	5	4	42	13	233	32	6	2	2	18	0	7.4	4.7	0.8	0.3	28	37	85	80	15	1	78	5.2	231	85	57	10.2	4	141	4.3	0.5	1.4	0.9	0.4	6	1	1	0	0	0
45	0	29	27	90	4	72	121	77	81	9	5	46	13	245	26	9	2	0	2	0.1	7	4.6	1	0.3	19	24	28	76	13	1	99	5.5	170	263	38	9.1	3.1	142	4	2.3	1.2	1.1	3.4	6.5	1	0	0	0	0
56	1	33	26	86	3	71	122	78	57	5	4	42	13	184	27	8	1	0	11	0.1	7	4.1	0.6	0.2	19	19	14	55	12	1	101	4.5	208	183	55	8.8	3	138	4.1	1.8	1.3	1.2	5	6	2	0	0	0	0
44	0	24	25	85	6	80	113	72	50	5	4	43	13	226	49	7	2	1	5	0	6.7	4.4	0.7	0.3	19	20	27	46	11	1	96	5.7	175	96	62	8.9	2.9	141	4.6	2	1.4	1.1	1.4	7.5	1	0	0	0	0
57	0	18	24	82	5	72	130	70	66	6	5	44	14	357	34	7	2	1	7	0.1	6.8	4.5	0.7	0.2	21	18	19	73	12	1	75	5.9	201	266	48	9.5	3	138	4.2	6.7	1.2	1.4	5.4	5.5	1	0	0	0	0
47	0	26	25	81	5	83	140	90	63	4	5	45	14	224	31	5	1	1	13	0.1	7.4	4.9	1.4	0.4	24	22	19	56	14	1	90	7	224	51	53	9.4	3.4	144	4.6	2.1	1.5	0.7	8	5.5	1	0	0	0	0
44	1	32	22	80	3	82	108	69	80	6	4	39	14	341	41	6	2	0	28	0.1	6.9	4.3	1.1	0.4	20	22	44	69	7	1	108	3.3	187	113	36	9.2	3.4	141	3.7	5.8	1.1	1.7	0.4	5.5	2	0	0	0	0
52	1	32	25	81	3	81	113	71	63	6	4	39	13	266	42	7	2	1	6	0.3	6.8	4.2	0.3	0.1	19	19	32	57	8	1	109	3	161	141	47	9	3.5	140	3.8	3.2	1.1	0.9	1.9	6	2	0	0	0	0
44	0	26	27	108	4	79	129	60	66	4	4	40	14	191	52	8	4	1	2	0.1	6.6	4.6	0.4	0.2	19	23	46	74	11	1	118	6.5	207	153	40	9	3.8	142	4.2	3	1	1.1	4.1	5.5	1	1	0	0	0
46	0	19	23	80	4	81	126	78	61	6	5	48	14	186	39	7	4	1	3	0	7.2	4.7	0.7	0.3	22	8	13	38	11	1	94	5.2	194	71	62	9.4	3.5	142	4.2	2.8	1.2	0.9	1.2	5.5	1	0	0	0	0
44	0	25	25	88	6	79	150	90	61	4	5	47	13	164	31	9	5	1	7	0	6.6	4.5	0.8	0.3	25	30	126	57	12	1	90	5.8	170	129	52	9.2	3.6	141	4.5	0.7	1.3	1.1	0.7	5.5	1	0	0	0	0
59	0	32	29	90	3	79	122	77	69	6	5	43	14	284	40	6	4	1	18	0.1	7.7	4.7	1	0.3	22	22	48	61	15	1	94	6.7	225	206	52	9.7	3.6	141	4.5	1.1	1.1	1.1	0.7	7.5	1	0	0	0	0
55	0	20	24	84	4	83	112	78	66	5	5	47	13	183	33	7	3	1	13	0.1	6.8	4.5	0.6	0.2	28	25	84	57	20	1	96	6.8	207	64	52	9.6	3.1	141	4.7	2.3	1.3	1.2	6.9	6	1	0	0	0	0
52	0	20	23	85	5	70	131	69	76	5	5	46	14	184	45	12	5	2	2	0	6.9	4.3	0.9	0.3	18	17	20	59	11	1	86	3.8	242	149	49	9.2	3.1	142	4.5	1.9	1.5	1	8	6.5	1	0	0	0	0
45	0	23	24	87	5	78	121	81	72	6	5	47	13	219	34	8	9	2	9	0.1	7	4.6	1.7	0.5	31	27	20	71	11	1	123	6.5	193	93	63	9.4	3.9	139	4.1	0.8	1.7	1	8	6	2	0	0	0	0
44	0	23	24	88	5	81	140	86	78	4	4	40	13	186	27	6	3	1	2	0.1	6.7	4.7	0.8	0.3	23	27	55	51	14	1	109	7.1	167	80	69	9.4	3.8	142	4	3.2	1.1	1.1	0.5	6	1	0	0	0	0
57	0	20	21	78	4	77	130	86	92	6	5	48	13	190	28	4	1	0	4	0	6.9	4.8	0.7	0.3	31	39	38	75	14	1	71	4.7	214	68	52	9	3.7	142	4.2	4.3	1.6	1.1	0.6	5.5	1	0	0	0	0
55	0	19	21	78	4	86	126	80	71	8	5	44	14	343	27	5	2	1	9	0	7	4.3	1	0.3	24	25	25	27	13	1	75	5.7	171	116	41	10.7	3.1	140	4.3	1.7	1.4	1.6	8	5.5	2	0	0	0	0
45	0	31	27	88	4	81	120	76	71	7	5	50	13	283	27	8	1	0	3	0	6.8	4.6	0.7	0.3	22	37	133	47	11	1	121	4.8	202	156	53	9.2	3.2	141	4.3	3.5	1.2	1.1	0.4	5.5	1	1	0	0	0
48	0	23	24	81	4	80	118	72	70	5	5	45	13	232	35	9	5	1	6	0	7.4	4.5	0.7	0.3	24	21	19	76	14	1	110	4.4	176	60	75	9	3.3	141	4.1	1.4	1.7	1.2	2.1	7.5	1	0	0	0	0
50	1	26	21	74	3	85	119	71	64	4	4	38	14	286	28	6	2	1	2	0	6.8	4.4	0.5	0.2	15	8	18	22	8	1	101	4.2	178	97	60	9.1	3.4	142	4.9	2.3	1.1	1	1.6	7.5	2	0	0	0	0
45	0	31	27	98	5	84	136	80	83	7	5	44	13	240	39	6	2	1	10	0.1	6.9	4.5	1	0.3	23	27	32	73	9	1	105	5.6	181	180	47	9.3	3.7	142	4.2	4.4	1.3	1.3	4.2	5.5	1	0	0	0	0
57	0	28	24	84	4	82	131	73	56	3	5	44	14	218	28	6	3	1	4	0	6.4	4.4	1.2	0.4	23	24	26	70	8	1	96	5.1	170	83	48	9	3	140	4.5	1.3	1.1	1.3	0.7	5.5	1	0	0	0	0
65	1	31	21	79	2	82	118	80	75	6	4	40	14	263	44	7	7	1	30	0	7.6	4.9	0.9	0.3	47	34	15	90	16	1	81	4.9	200	53	56	9.7	3.6	146	5.2	2.3	1.2	1.1	4.5	5	3	0	0	0	0
53	0	30	27	89	3	68	139	73	57	6	5	42	14	216	23	7	9	1	28	0.3	6.6	4.1	0.5	0.2	19	13	18	85	13	1	99	6.2	189	101	59	8.6	2.8	143	4.3	1.5	1.1	1	8	7	1	0	0	0	0
51	1	27	21	74	3	79	127	84	62	5	4	42	13	170	18	7	2	1	8	0	7	4.8	0.7	0.3	12	10	11	82	13	1	108	3.1	187	112	54	9.3	3.8	143	4	2.9	1.3	0.9	0.4	6	1	1	0	0	0
32	0	23	25	90	5	86	133	82	68	6	6	50	13	193	32	4	9	2	2	0	6.8	4.9	0.9	0.3	25	34	20	51	15	1	122	7	163	93	41	9.2	3.9	143	4.5	0.8	1.4	1.2	3.5	5.5	2	0	0	0	0
48	0	27	25	88	5	81	126	77	76	4	5	46	14	303	39	10	2	0	13	0	6.9	4.4	1.6	0.5	25	31	19	66	14	1	80	5.7	217	96	50	9.5	3.4	140	4.1	2.4	1.9	0.8	0.8	5.5	1	0	0	0	0
48	0	21	22	83	4	74	144	94	89	7	5	48	13	402	31	8	5	1	20	0.1	7.8	4.8	0.7	0.3	48	53	100	76	10	1	81	4.7	190	104	66	9.7	3.6	141	4.4	1.6	1.2	1.1	8	5.5	3	0	0	0	0
46	0	24	25	81	4	81	123	79	74	6	4	47	13	195	34	4	6	0	5	0.1	7.4	4.9	0.8	0.3	34	40	356	67	14	1	100	6.2	233	306	56	9.5	3.1	142	4.1	3.3	1.1	1	8	5.5	2	0	0	0	0
52	0	21	24	80	4	72	122	80	68	5	5	46	13	239	46	7	4	1	10	0.1	7.1	4.4	0.9	0.3	22	20	58	74	14	1	84	6.3	189	74	58	9.2	3.4	140	4.6	2.9	1.6	1.1	3.6	6	1	0	0	0	0
45	0	22	23	84	5	73	127	74	61	7	5	44	14	268	29	8	3	1	2	0.1	6.2	4.3	0.8	0.3	18	19	22	77	13	1	107	7.2	172	113	40	9	3.5	141	4.3	4.2	1.4	1.1	3.6	7	1	0	0	0	0
66	0	26	25	88	4	76	158	90	52	8	5	46	13	240	27	6	1	1	18	0.2	7.5	4.6	1	0.4	26	24	23	93	16	1	85	5.7	208	47	51	9.5	3	141	4.2	1.4	1.3	1.5	5.9	7	1	0	0	0	0
55	1	27	20	72	3	81	130	80	86	8	5	48	13	155	14	7	7	1	30	0.2	7.4	4.6	0.6	0.2	15	19	8	89	13	1	98	3.3	215	33	81	10	3.2	142	4	0.6	1.4	1.2	0.4	5.5	2	0	0	0	0
44	0	27	26	86	4	61	130	85	80	5	5	43	13	289	38	8	4	0	4	0	6.9	4.4	0.6	0.3	25	38	93	55	11	1	97	6.5	199	153	52	9.3	2.8	141	3.9	1.1	1.5	1.4	7.9	6.5	2	0	0	0	0
57	0	25	24	87	4	55	120	82	55	5	5	51	14	205	43	8	3	1	4	0.1	6.7	4.5	1.5	0.5	23	27	24	77	12	1	91	5	192	34	44	9	3.1	140	4.4	1.5	1.4	1	4.4	5.5	1	1	0	0	0
44	0	22	22	83	6	77	125	79	87	7	6	51	13	359	23	6	2	1	12	0	8.7	5.5	0.8	0.3	22	34	35	97	13	1	72	6.3	176	71	48	10.1	3.9	142	4.9	2.1	1.2	1.1	8	5	3	0	0	0	0
52	0	25	26	81	4	82	119	77	70	6	5	45	13	262	36	8	5	1	2	0	7.1	4.7	0.9	0.3	23	25	35	71	17	1	73	8.4	176	148	47	9.7	3.8	143	4.4	3.7	1.3	1.3	0.5	6	1	0	0	0	0
47	1	29	21	84	3	81	122	71	60	5	4	41	14	197	31	11	2	1	2	0	6.8	4.4	0.6	0.2	18	13	11	38	7	1	110	3.1	151	58	69	9.4	3.4	141	4.6	1.1	1.5	1	3.3	6	1	1	0	0	0
51	0	18	21	70	5	56	115	63	74	5	5	44	13	260	34	7	5	1	3	0	7	4.5	0.6	0.3	15	16	24	51	15	1	81	5.1	179	86	76	9.1	3.5	140	4	1.3	1.2	1	0.7	6	1	0	0	0	0
41	1	34	27	92	4	83	120	76	67	5	4	40	13	229	43	7	0	0	2	0	6.7	4.3	1	0.4	17	15	49	47	11	1	118	4.2	193	192	70	8.9	2.7	141	3.5	2.7	1.2	1.2	3.1	6.5	2	0	0	0	0
50	1	18	18	69	3	81	118	73	68	3	4	37	13	192	34	12	2	1	3	0	6.5	4.4	0.7	0.3	21	14	12	43	12	1	77	3.2	195	65	86	9	3.3	146	4	2.1	1.2	0.6	0.8	5.5	2	0	0	0	0
55	0	22	25	88	4	74	128	74	75	5	5	45	14	222	46	5	3	1	5	0.1	7.1	4.3	0.7	0.3	21	24	25	63	17	1	91	6	184	100	49	8.9	3.1	141	4.1	6.4	1.3	1.1	8	7	1	0	0	0	0
45	0	31	29	103	5	83	121	70	75	5	5	49	14	185	27	8	2	1	4	0	7	4.2	0.4	0.2	23	31	39	88	20	1	136	3.6	167	69	59	9.5	2.7	141	4.5	1.9	1	1.6	0.7	7	1	0	0	0	0
46	0	26	25	86	6	76	110	70	83	4	5	45	12	236	42	9	1	1	7	0.1	7.3	4.7	0.6	0.3	28	27	32	59	9	1	94	6.1	155	134	39	9.6	3.1	142	4.2	1.7	1.4	1.3	0.8	5.5	1	0	0	0	0
49	1	30	23	80	3	83	125	80	118	10	4	43	13	341	14	4	0	0	6	0	8.2	5	0.9	0.3	26	21	24	47	11	1	99	4.6	197	50	82	9.7	3.2	142	3.5	2.7	1.6	1.1	0.4	6.5	1	0	0	0	0
56	0	25	24	87	5	75	126	86	76	7	5	52	14	262	36	11	5	1	6	0.1	7.8	5.3	1.2	0.4	30	48	68	64	17	1	68	7.2	197	137	47	10.7	3.7	142	4.9	1.3	1.3	1.3	1.6	5.5	2	0	0	0	0
48	0	16	20	74	4	82	112	73	88	5	5	46	13	170	32	9	2	1	9	0.1	7.6	4.9	1.8	0.7	53	46	35	85	10	1	112	4.4	171	102	63	9.2	3.3	139	3.9	1.9	1.4	1	0.5	5.5	1	1	0	0	0
59	0	25	22	88	4	76	106	71	92	6	5	46	12	319	24	8	3	1	21	0.1	7.9	4.9	0.8	0.3	15	13	30	49	12	1	86	6.4	189	112	64	9.9	4.1	135	4.1	2	1.7	1	0.4	5.5	2	0	1	0	0
59	0	24	24	89	4	74	101	66	80	7	5	45	14	276	27	4	3	0	15	0.2	6.6	4.3	0.7	0.3	16	15	27	52	13	1	99	5	171	185	37	8.9	2.7	142	4.4	2	1.3	0.9	0.9	5.5	1	0	1	0	0
44	1	29	21	88	4	79	117	62	89	5	4	37	15	257	27	6	3	1	5	0	6.9	4.6	0.8	0.3	21	20	46	53	9	1	113	3.5	170	57	64	9.2	3.4	140	3.7	4	1.2	1.1	8	6	2	1	0	0	0
57	0	29	27	97	4	84	130	80	63	6	5	47	13	212	30	9	4	1	7	0.1	7.5	4.7	2.2	0.7	29	42	50	114	16	1	99	5.1	164	45	59	9.4	3.2	139	4.1	1.9	1.4	1.4	0.6	5.5	2	0	0	0	0
63	1	30	21	80	3	77	111	72	93	3	4	37	14	177	11	8	0	1	22	0.3	7.1	4.7	1	0.3	18	14	13	46	9	1	97	2.7	228	33	69	8.7	2.8	141	3.8	0.9	1.2	0.8	8	5	1	0	0	0	0
55	0	28	25	87	4	76	120	80	63	6	5	45	13	193	26	6	3	0	15	0.1	6.9	4.3	0.9	0.3	18	14	36	44	7	1	109	4.7	173	130	48	9	2.7	142	4.5	1.6	1.1	1.4	3.7	6.5	1	0	0	0	0
52	0	27	26	84	4	81	120	78	47	6	5	44	13	212	45	9	1	0	2	0	6.8	4.9	0.7	0.3	21	25	57	42	13	1	90	5.7	168	105	42	9.2	3.1	141	4.1	3.6	1.4	1.4	4.6	6.5	1	0	0	0	0
40	0	21	26	86	5	76	108	68	83	7	5	47	13	182	29	7	2	0	4	0.1	6.8	4.7	0.4	0.2	16	23	37	56	11	1	112	6.2	224	156	53	9.1	3.8	141	4.4	3.4	1.5	1	2.6	5	1	0	0	0	0
48	1	31	24	80	3	80	104	54	60	4	4	40	13	234	39	6	2	1	14	0	7.1	4.6	0.7	0.3	20	15	15	43	7	1	86	3	149	98	55	9.4	3.9	138	4.5	2.9	1.4	0.7	7.7	7.5	1	1	0	0	0
46	0	19	22	79	5	82	150	70	106	6	6	49	13	197	33	7	4	1	2	0	7	4.8	2.2	0.7	34	17	15	50	14	1	99	6	176	81	73	9.6	3.1	140	4.4	6.2	1.4	0.9	0.4	6.5	2	0	0	0	0
44	0	25	25	84	6	72	135	75	60	4	5	44	13	183	46	8	7	1	2	0	6.5	4.5	1.1	0.4	22	20	70	45	11	1	111	4.5	222	84	70	9.5	2.9	142	4.4	3	0.9	1.1	3.6	5.5	1	1	0	0	0
48	0	19	23	82	5	75	128	68	60	4	4	46	14	191	31	12	5	1	8	0.1	7	4.6	0.9	0.3	36	31	62	61	13	1	93	5.5	207	89	69	9.3	3.2	140	4.3	0.7	1.4	1.1	0.8	5	2	0	0	0	0
55	0	22	25	87	5	75	115	71	64	4	5	45	13	256	48	9	2	1	10	0.1	7	4.6	0.6	0.2	18	13	22	69	16	1	102	5.6	171	66	57	9.6	3.8	139	4.5	3.5	1.3	0.7	8	6.5	1	1	0	0	0
61	1	27	20	84	3	91	117	67	69	3	4	41	14	207	39	10	4	1	7	0	7.7	4.7	0.8	0.3	25	17	14	64	10	1	71	3.5	174	49	79	9.4	4.1	140	4.4	6.5	1.2	1	0.7	5.5	1	0	0	0	0
49	0	26	28	98	5	81	120	90	93	6	5	49	14	320	39	4	1	0	14	0.1	7.1	4.5	1	0.4	32	51	314	88	16	1	85	6.4	274	155	46	8.9	2.8	139	4.1	1.6	1.5	1.2	3.7	6	4	0	0	0	0
43	0	25	26	88	5	75	126	76	71	5	5	47	12	164	33	8	9	1	2	0	6.6	4.8	1	0.3	23	37	36	59	14	1	105	5.4	184	193	36	9.7	2.9	143	4.3	1.5	1	1.2	0.5	7	2	0	0	0	0
47	0	18	21	83	5	70	122	73	66	7	4	41	14	325	37	6	3	0	10	0	7.2	4.6	0.6	0.2	14	15	16	72	9	1	86	5.5	161	265	42	9.4	3.2	140	4.2	2.4	1.3	1	8	6	1	0	0	0	0
44	1	33	26	84	3	88	120	80	60	6	4	40	13	216	37	7	4	1	3	0.1	6.9	4.7	0.7	0.2	15	15	18	45	20	1	112	5.5	239	82	49	9.4	3.5	140	4.5	1.7	1.3	0.9	0.9	6.5	1	0	0	0	0
59	0	26	25	93	5	80	129	79	57	4	5	43	14	221	46	10	2	0	15	0.1	6.7	4.3	0.6	0.3	28	46	37	34	15	1	104	5.8	196	62	74	9.1	3.3	141	4.5	3.8	1.4	0.7	1	7.5	2	1	0	0	1
58	0	24	24	85	5	72	124	87	74	7	6	50	13	224	40	8	1	0	5	0.1	7.6	4.7	1.3	0.4	16	15	21	60	15	1	92	5.7	214	82	45	9.5	2.8	143	4.2	1.7	1.4	1.3	3.4	5.5	2	0	0	0	0
44	0	28	26	93	6	80	112	86	82	3	5	43	13	262	40	11	6	2	12	0.1	7.1	4.4	0.9	0.4	28	42	62	74	13	1	111	5.1	171	92	46	8.9	3.6	140	4.3	1.9	1.3	1.1	0.4	5.5	1	0	0	0	0
57	0	16	20	74	5	89	126	75	76	6	5	45	14	253	26	8	3	1	16	0	7	4.7	1.1	0.5	23	17	27	60	9	1	100	5	189	56	80	9.2	3.3	143	4.2	4.7	1.3	1.3	8	6	2	0	0	0	0
53	0	25	24	88	5	80	122	82	68	5	5	47	13	201	32	6	4	0	6	0	7.3	4.5	1.9	0.5	15	22	41	48	12	1	110	4.7	172	150	32	9.4	3.3	138	3.8	1.2	1.3	1.1	8	7.5	1	0	0	0	0
46	1	28	22	77	3	88	109	62	66	6	4	37	14	290	29	7	1	1	22	0.1	6.6	4	0.7	0.3	18	9	10	56	15	1	74	4.7	170	59	45	9	3.4	139	4.1	2.1	1.1	1.1	8	6.5	1	0	0	0	0
58	1	29	22	81	3	73	127	79	60	4	4	41	13	147	40	4	1	0	8	0	6.7	4.3	0.7	0.3	22	23	10	67	15	1	85	4.5	216	92	89	9.1	3.3	147	4.1	4.5	1	0.9	0.4	6.5	1	0	0	0	0
59	0	16	26	89	4	79	113	68	63	6	5	48	14	209	33	9	4	1	5	0.1	7	4.2	0.7	0.2	19	23	21	179	17	1	88	2.7	136	205	23	9	3.1	143	4.2	3.4	1.3	1.4	0.7	5.5	2	1	0	0	0
43	0	24	25	92	5	83	132	83	77	8	4	43	13	278	37	7	3	1	2	0.1	6.7	4.5	1.1	0.4	24	32	24	58	10	1	81	5.2	201	148	40	9.2	3.6	142	4.2	2.5	1.5	1.2	3	6	1	0	0	0	0
57	0	24	24	88	5	73	119	76	71	5	4	41	13	213	35	7	2	1	6	0.1	7.1	4.5	0.7	0.3	19	20	19	87	18	1	104	5.1	144	78	38	9.1	3.2	141	4	1.6	1.4	1.2	0.6	5.5	1	0	0	0	0
52	1	31	23	82	2	76	120	69	55	5	4	42	13	248	51	6	2	0	6	0	7.1	4.4	0.4	0.2	18	24	12	50	12	1	84	2.9	223	134	68	9.3	3.9	142	3.9	5.5	1	0.9	0.4	6	2	0	0	0	0
48	1	25	21	74	4	72	130	80	82	4	4	38	14	259	35	8	1	0	8	0	7	4.3	0.6	0.2	12	9	9	56	7	1	106	2.6	158	93	59	8.9	2.8	141	3.6	4.2	1.3	1.1	6.9	6	1	0	0	0	0
46	0	21	25	85	5	79	138	84	75	4	5	48	12	212	58	8	3	1	9	0.2	7.6	4.6	1.2	0.5	19	14	18	49	17	1	93	4.7	122	48	47	9.4	3.1	141	3.7	3.9	1.2	1.1	1.1	6	2	0	0	0	0
57	1	27	22	76	3	77	122	72	71	6	5	44	13	310	29	7	2	0	32	0.1	7.6	5	0.5	0.2	36	28	14	106	15	1	89	4.5	194	65	55	9.8	3.2	143	3.8	5.4	1	1.1	0.7	5.5	2	0	0	0	0
58	0	18	22	80	5	83	118	77	56	3	4	41	13	203	41	9	7	1	2	0	6.4	4.5	0.8	0.3	19	15	15	60	12	1	94	3.4	170	69	54	9	2.3	141	4.3	3.6	1	1	0.6	8	1	0	0	0	0
56	0	15	19	75	5	83	107	73	80	6	5	44	14	201	39	8	2	0	13	0	7.5	4.4	1.2	0.4	16	16	19	66	12	1	69	4.6	217	115	56	9.6	2.6	142	4.7	1.5	1.4	1	3.8	6	1	0	0	0	0
49	0	21	22	87	5	72	125	79	68	4	4	43	12	226	27	7	4	1	4	0.1	7.2	4.9	1.2	0.4	23	28	58	44	14	1	91	5.8	267	150	64	9.9	3.5	141	4.4	2.3	1.3	0.8	0.5	5.5	2	0	0	1	0
44	0	26	28	98	5	72	110	70	72	10	5	48	13	232	25	6	2	0	8	0.2	7.2	5.1	1.2	0.4	33	50	115	66	11	1	99	7.1	225	146	49	9.3	3.1	143	3.8	2.4	1.5	1.3	2.9	5.5	2	0	0	0	0
43	0	25	23	90	6	81	126	70	65	5	5	46	13	211	58	7	3	1	2	0	6.6	4.5	0.5	0.2	14	9	10	50	9	1	137	4.4	151	79	40	8.9	3.3	140	4	1.5	1.1	1.1	0.6	6.5	1	0	0	0	0
51	1	22	19	75	4	79	100	64	79	4	5	38	12	189	21	3	0	1	18	0	7.8	5	0.6	0.3	19	15	12	54	11	1	72	4.8	203	43	55	9.4	3.4	137	4.2	15.2	1.1	0.7	0.7	5.5	1	0	0	0	0
42	1	29	23	83	3	86	100	59	70	3	4	37	14	130	29	10	1	1	12	0.1	7	4.5	0.7	0.3	21	19	15	44	14	1	104	3.7	158	59	96	9.3	3.1	139	4	4.6	1	0.9	0.4	6	2	0	0	0	0
54	0	27	25	88	4	80	120	80	88	5	5	48	12	307	28	7	1	1	6	0.1	7	4.8	1.5	0.5	29	38	46	71	13	1	74	5	200	110	49	9.7	3.6	138	4.2	0.9	1.6	1	0.4	5.5	2	0	0	0	0
59	0	31	28	93	6	80	120	80	59	6	4	43	13	173	35	9	4	1	9	0.1	6.8	4.4	0.6	0.2	25	31	63	52	18	1	92	7.2	208	938	39	9.3	2.9	142	4.4	2.8	1.1	1	5.1	5.5	1	0	1	0	0
38	1	33	28	90	4	81	117	69	78	5	4	37	15	285	29	10	1	0	32	0.2	7	4.3	0.6	0.2	14	19	36	77	9	1	114	5.6	163	231	30	8.9	4.3	142	4.2	1.9	1.2	1.2	8	6	1	0	0	0	0
54	0	22	25	92	6	74	120	84	69	6	5	47	13	189	44	7	1	0	2	0	7	4.8	1.1	0.3	23	33	28	50	10	1	92	5.2	193	293	48	9.2	3.8	143	3.9	3.1	1.3	0.7	5.1	6.5	2	0	0	0	0
52	0	24	23	87	5	80	126	73	74	6	5	48	14	251	35	9	2	0	11	0	7.2	4.9	0.5	0.2	18	19	46	67	16	1	83	6.3	177	101	39	9.4	3.3	142	4.6	1.5	1.3	1.2	1.4	5.5	2	0	0	0	0
56	1	31	22	83	3	77	139	76	71	5	4	40	14	409	35	10	0	0	21	0.1	7.3	4.3	0.6	0.3	20	16	15	88	7	1	102	4	188	43	48	9.3	3.8	142	4.3	3.5	1.1	1.2	5.1	5.5	2	0	0	0	0
48	0	21	21	80	5	82	127	87	80	6	5	44	13	334	34	7	7	1	12	0.1	7	4.5	0.5	0.2	17	14	38	65	14	1	80	5.4	182	155	58	9.4	2.8	141	4	0.6	1.5	1.2	5.2	6	2	0	0	0	0
52	1	29	22	78	4	76	106	63	70	4	4	40	13	161	46	7	1	1	7	0	7.1	4.8	0.9	0.3	21	15	17	51	9	1	101	4.3	170	33	63	9.8	4.1	140	4.4	3.4	1.2	0.9	8	6	1	0	0	0	0
54	0	22	23	84	6	73	125	80	73	4	5	47	13	234	40	9	4	1	11	0	6.7	4.4	1.2	0.4	21	12	20	43	13	1	72	2.7	218	67	77	9.2	2.6	140	4.3	1	1.4	1.1	0.8	8	1	0	0	0	0
44	1	23	19	71	4	77	100	53	61	4	4	42	14	293	31	8	4	1	2	0	6.4	4.5	0.8	0.3	13	6	11	53	11	1	77	4.7	153	69	76	9	2.9	143	4.2	0.8	1.5	1	0.7	5.5	1	0	0	0	0
46	0	28	29	102	6	73	118	78	64	6	5	45	14	250	35	6	1	1	2	0.1	6.5	4.4	0.8	0.3	27	53	61	55	10	1	96	5	141	120	35	9.1	2.5	143	4.4	1.8	1.2	1.1	0.6	5.5	1	0	0	0	0
57	0	26	24	87	4	77	125	75	63	6	5	47	14	225	20	7	8	1	4	0.1	6.6	4.4	0.7	0.2	20	12	26	59	11	1	82	7.6	181	249	35	9.2	3.1	144	4.4	2.1	1.1	1	0.4	6	1	0	0	0	0
47	0	27	25	90	5	73	120	80	68	5	5	46	13	276	50	8	2	1	2	0	6.9	4.5	1	0.3	31	21	39	54	13	1	93	5.7	204	294	41	9.1	2.6	141	4.6	5.5	1.5	1.2	0.4	6	2	0	0	0	0
46	1	29	21	82	3	78	114	71	72	6	5	45	13	333	22	6	1	0	2	0.2	7.1	4.6	0.5	0.2	15	10	11	72	9	1	108	4.3	175	140	64	9.3	3.2	142	4.2	2.6	1.4	1.3	3	6	2	0	0	0	0
57	0	25	25	87	5	78	131	91	99	6	5	46	13	273	42	9	2	1	5	0	7.1	4.6	0.6	0.2	24	31	24	84	17	1	94	4.2	168	135	50	9	2.7	145	4.1	1.2	1.3	1.3	2.5	5.5	1	0	0	0	0
64	0	24	23	87	4	67	129	79	74	5	6	56	14	260	33	6	2	1	12	0.1	7.7	4.7	1	0.3	20	16	22	67	14	1	59	5.2	204	91	55	9.2	3.3	143	4.8	0.9	1.3	1.1	0.9	5	2	1	0	0	0
46	0	18	23	77	4	80	112	70	66	4	5	44	13	171	31	12	2	1	16	0.6	7.4	4.7	0.6	0.2	16	19	17	62	11	1	84	5.7	182	92	59	9.5	3.2	139	3.8	2.9	1.4	0.9	0.4	5	1	1	0	0	0
55	0	24	23	86	3	81	123	77	71	5	5	47	14	221	35	7	5	0	2	0.1	6.5	4.4	0.5	0.2	25	26	30	53	16	1	83	6.7	183	145	55	8.9	2.6	144	4.2	1.6	1.3	1.2	1.1	5.5	1	1	0	0	0
56	0	22	23	87	4	82	120	80	67	5	5	46	15	185	48	6	2	1	21	0.1	7.3	4.8	0.9	0.3	34	27	31	76	16	1	82	5.2	211	71	48	9.2	3	143	3.8	2.9	1.4	1.3	0.4	5.5	3	0	0	0	0
52	0	28	27	88	4	68	133	77	77	4	4	43	13	267	41	8	5	1	2	0	6.7	4.2	0.5	0.3	19	24	23	75	10	1	104	3.2	137	61	52	9	2.6	140	4.3	0.9	1.4	1.3	0.4	6	1	0	0	0	0
47	1	25	22	78	3	82	128	68	47	3	4	37	13	223	40	10	3	1	40	0.1	7.3	4.4	0.4	0.2	18	10	9	41	13	1	104	5	195	48	54	9.6	3.2	142	4.3	2.2	1	1.1	0.4	6	1	0	0	0	0
39	0	22	23	88	5	83	135	80	68	5	5	45	13	245	30	6	6	1	2	0	6.4	4.3	0.5	0.2	19	22	12	46	11	1	113	4.6	216	94	54	9.1	3.4	143	4.1	2.5	1.4	1	1.4	8	1	0	0	0	0
55	0	25	24	81	4	80	136	82	56	7	4	40	13	266	33	6	2	1	9	0.1	6.9	4.4	1.3	0.4	19	21	20	74	12	1	98	6.7	177	128	45	9.3	3.8	142	4	1.6	1.4	0.9	0.6	6	1	0	0	0	0
57	0	27	27	90	4	78	129	74	60	6	5	48	13	317	30	6	3	1	8	0.1	7.1	4.7	0.8	0.3	29	43	68	60	18	1	85	6	201	84	45	9.4	2.9	141	4.2	2.5	1	1.5	0.5	5.5	1	0	0	0	0
47	1	31	23	83	4	78	125	84	74	6	4	36	12	309	29	4	1	1	13	0	7	4.1	0.4	0.1	10	8	12	44	16	1	109	3.8	155	51	45	8.5	3	139	3.9	1.6	1.2	1	8	6.5	2	0	0	0	0
44	0	17	21	77	6	75	113	79	65	5	5	46	13	233	24	9	3	1	6	0	6.8	4.7	0.9	0.3	22	19	15	73	14	1	82	6	182	48	54	9.6	3.3	142	4.8	0.8	1.5	1.1	3.6	5.5	2	1	0	0	0
52	1	34	25	81	3	71	107	67	72	4	4	39	13	216	53	5	4	1	8	0	6.8	4.5	1.1	0.4	20	16	16	82	9	1	95	3.8	191	65	59	9.1	3.6	140	4.1	1.5	1.2	0.8	8	6	1	1	0	0	0
43	0	33	30	101	5	82	127	71	58	4	5	44	13	284	47	6	2	1	9	0.1	7.3	4.5	0.6	0.2	20	22	24	65	13	1	106	5.3	206	184	44	9.9	4	143	4.4	2.9	1.4	1.2	0.4	7	1	0	0	0	0
54	0	24	28	92	5	83	130	90	81	3	5	45	13	294	41	7	2	1	2	0	7.6	4.9	1.3	0.4	30	38	48	49	14	1	99	6.7	224	154	39	10	3.1	140	3.9	1.3	1.3	1	4.4	5.5	1	0	0	0	0
49	1	34	28	96	5	82	121	65	69	5	5	42	13	289	41	7	3	1	25	0.1	7.1	4.4	0.5	0.2	20	19	19	54	17	1	105	4.6	267	89	68	9.3	3.8	142	4	5.2	1.2	1.2	8	7	1	0	0	0	0
42	0	23	23	85	5	84	122	81	77	7	5	45	13	333	32	6	2	1	3	0	7.3	5.3	0.6	0.2	12	12	19	77	8	1	106	4.7	160	131	55	9.8	3.3	142	4.6	0.8	1.7	1.1	4	5	1	0	0	0	0
44	0	16	20	77	5	74	116	69	91	6	5	50	13	262	29	7	4	1	21	0.6	7.4	5	0.7	0.3	16	15	48	126	13	1	107	8.1	188	138	51	9.4	3.2	142	4.2	2.2	1.2	1.1	1.4	5.5	3	0	0	0	0
57	0	24	24	87	4	78	136	86	69	7	5	46	13	231	34	6	8	0	3	0.6	6.8	4.4	1.2	0.4	22	16	25	43	19	1	95	5.9	173	75	50	9.2	2.8	143	4.6	2.2	1.2	1.3	5.8	6	2	0	0	0	0
50	1	22	20	71	4	74	103	67	60	4	4	37	16	169	45	9	2	1	8	0	6.6	4	0.4	0.2	17	12	11	75	19	1	88	4.7	158	40	80	8.7	3.2	138	4	1.2	1.1	0.9	0.6	7.5	2	0	0	0	0
50	0	21	23	80	5	61	128	85	68	6	5	46	13	220	37	6	3	0	8	0	6.9	4.5	0.7	0.2	40	43	19	55	16	1	84	6.6	176	101	44	9.4	3	142	4.1	1.2	1.5	0.9	5.8	6	1	0	0	0	0
48	0	18	20	77	4	85	118	69	72	4	5	43	13	299	35	7	3	1	3	0	7.4	4.7	0.8	0.3	18	17	23	65	23	1	108	4.2	161	63	47	9.6	3.2	143	4.8	1.9	1.2	1.2	8	6	2	0	0	0	0
44	0	26	25	84	5	87	144	85	59	3	5	42	13	209	38	9	1	1	7	0	6.9	4.3	1.3	0.4	28	33	27	63	18	1	108	5.1	218	95	65	9.5	3.1	140	4.5	2.2	1.2	1	2.6	6	1	0	0	0	0
44	1	27	19	77	3	78	119	78	78	6	5	48	14	329	23	4	0	1	46	0.2	9.4	5.7	0.3	0.1	24	18	22	65	8	1	104	4.7	263	113	63	10.1	4.6	143	4.6	1.8	1	1.6	0.4	5	1	0	0	0	0
53	0	25	25	82	4	85	101	65	74	5	5	45	14	243	46	9	2	1	7	0	7.7	4.8	1.1	0.4	22	20	20	49	18	1	101	5.5	199	49	73	9.7	3.4	142	4.1	2.4	1.4	1.3	0.5	5.5	2	0	0	0	0
53	0	24	24	86	4	82	138	87	51	6	5	43	13	286	37	9	4	1	6	0.2	6.6	4.3	0.8	0.3	25	19	23	61	13	1	88	3.3	183	111	44	9.1	3	141	4.3	1	1.4	1.4	0.7	6.5	1	0	0	0	0
54	1	27	23	87	4	81	123	77	61	5	5	43	12	251	36	5	1	1	2	0	6.9	4.4	0.7	0.3	23	21	13	65	16	1	74	3.5	173	146	45	8.9	3.4	141	3.9	4.2	1.3	1.1	1.8	5.5	1	0	0	0	0
51	1	27	21	75	3	83	133	80	73	4	4	39	13	185	50	8	2	1	22	0	7.7	4.8	0.7	0.3	20	13	15	80	16	1	72	5.3	170	59	83	9.7	3.6	142	3.5	6	1	1.2	0.4	5.5	1	0	0	0	0
48	0	25	24	89	4	76	139	89	74	8	4	44	13	227	36	5	2	0	8	0.1	6.6	4.6	0.5	0.2	21	28	124	74	8	1	106	6.4	207	275	55	9.2	3.6	140	3.6	2.1	1.3	1.3	2.1	5.5	1	0	0	0	0
51	0	21	21	83	5	90	114	75	68	4	5	42	13	205	20	6	7	1	8	0.5	7	4.7	1	0.4	14	11	27	41	14	1	89	5.5	126	76	54	9.1	3.1	140	4	3.8	1.3	1.1	0.8	6.5	2	1	0	0	0
46	0	28	32	105	5	85	129	74	55	7	4	40	14	239	41	9	6	1	20	0.1	6.5	4	0.4	0.2	22	24	26	43	15	1	93	6.6	166	83	48	8.8	3.4	140	4.1	6.6	1	1	8	6	1	1	0	0	0
44	0	30	29	94	5	79	135	83	96	6	5	48	13	345	37	8	8	1	11	0.1	8	5	1.1	0.3	27	25	96	45	9	1	104	4.5	202	75	58	10.1	3.7	135	4.6	1.8	1.9	1.3	5.5	5.5	3	0	1	0	0
56	0	28	25	85	4	77	139	90	80	5	4	46	14	281	29	10	6	2	8	0.1	6.9	4.6	1	0.3	20	18	17	57	13	1	80	4.9	191	86	58	9.6	3.4	142	4.7	3.6	1.1	1.1	0.8	5.5	2	0	0	0	0
42	0	26	23	80	5	83	115	73	70	5	5	46	14	190	29	6	4	0	2	0	6.9	4.6	0.8	0.3	20	12	12	41	13	1	77	6.1	171	64	57	9	2.9	142	4.1	1.6	1.5	0.9	8	7.5	2	0	0	0	0
45	0	18	23	81	5	80	120	80	73	5	5	46	13	240	25	10	3	1	2	0	6.8	4.7	1.7	0.5	20	12	71	64	11	1	90	7.3	231	92	98	9.4	3	140	4.4	0.5	1.1	1.3	0.4	7	1	0	0	0	0
55	1	32	25	85	2	82	140	90	73	5	5	41	13	259	31	9	4	1	11	0.1	7.2	4.5	0.4	0.2	16	11	30	50	11	1	98	4.1	174	69	78	8.7	3	145	4.1	0.4	1.5	1.1	5.8	5.5	2	0	0	0	0
50	0	29	26	96	6	73	132	85	62	4	5	46	14	256	48	9	5	1	13	0	7.3	4.7	0.7	0.3	23	32	55	50	17	1	88	3.6	237	300	53	9.3	3.1	137	4.4	1.6	1.5	1.1	0.6	5.5	1	1	0	0	0
44	0	20	21	74	4	91	123	65	97	9	5	50	13	179	20	3	0	1	8	0.1	8.2	5.5	1.2	0.4	30	40	19	55	16	1	76	9	216	64	64	9.5	3.9	142	4.4	2	1.7	1	8	5.5	1	0	0	0	0
47	1	29	25	81	4	78	133	75	63	6	5	43	14	214	35	8	1	1	7	0	7.1	4.3	0.6	0.2	18	12	11	43	15	1	87	4.6	202	131	42	9.3	3.9	141	4.6	4	0.9	0.9	0.8	6	1	0	0	0	0
56	1	30	20	75	3	74	138	86	108	4	5	48	14	194	39	3	1	1	29	0	8.6	5.5	0.5	0.2	36	33	62	111	18	1	72	5.4	266	84	84	9.7	4.1	142	4.3	3.4	1.2	1.2	0.4	5	3	1	0	0	0
46	0	28	27	90	5	81	118	75	71	6	5	46	13	320	34	7	5	1	4	0.1	6.9	4.7	1.4	0.4	25	31	52	68	11	1	108	7.4	205	296	32	9.1	2.9	141	3.8	1.4	1.1	1.1	8	6	1	0	0	0	0
49	1	29	26	92	3	81	128	71	84	5	4	40	13	356	31	7	2	1	8	0	6.1	4.1	0.2	0.1	25	52	47	41	7	1	105	5.3	192	427	35	8.7	3.6	139	4.1	3	1	1.1	6.4	5.5	1	0	0	0	0
60	0	21	24	86	4	77	122	70	50	5	5	48	13	167	29	9	5	1	6	0	6.9	4.5	1	0.3	21	17	27	63	16	1	87	5.3	184	100	57	9.1	3.2	142	4.3	3.2	1.2	1.2	2.5	5.5	1	0	0	0	0
54	0	25	23	87	4	86	133	77	57	4	5	49	13	243	51	9	3	1	2	0	6.3	4.4	1	0.4	19	19	14	59	13	1	80	5.7	183	95	40	9.1	2.5	142	4	1.8	1.5	1.2	1.9	5.5	2	0	0	0	0
56	0	31	27	88	4	79	110	76	94	4	5	47	13	218	41	9	2	1	18	0	7	4.7	1.1	0.3	18	17	17	69	12	1	97	6.6	267	155	40	9.5	3.6	143	3.9	2.1	1	0.9	0.4	6.5	1	0	0	0	0
56	0	22	21	88	4	78	134	59	83	8	5	48	14	293	32	6	3	0	14	0.2	6.4	4.3	0.4	0.1	18	29	43	63	10	1	76	6.5	245	308	48	9.5	3.2	142	4.3	0.8	1.3	1.6	0.4	5.5	1	0	0	0	0
47	1	28	23	90	3	86	131	96	73	4	4	39	14	333	43	6	1	1	7	0	7.3	4.9	0.6	0.2	21	18	44	63	9	1	106	4	284	168	57	9.6	3.4	143	3.9	4.1	1.1	1	0.7	7.5	1	0	0	0	0
46	0	22	27	88	5	84	134	83	72	6	5	47	13	264	47	6	2	1	6	0	7	4.3	0.8	0.3	32	30	158	46	9	1	97	7.4	181	265	63	9	3	140	3.8	1.3	1.2	1.3	4.1	6	2	0	0	0	0
50	0	25	29	90	4	85	146	94	65	6	5	47	14	228	30	10	3	1	16	0	7.5	4.8	1.6	0.5	33	24	60	50	13	1	81	6.9	278	119	57	9.5	3.3	141	3.9	1.7	1.4	1.1	0.4	5.5	2	0	0	0	0
54	1	37	29	90	2	87	128	75	65	3	4	40	13	208	36	13	3	1	5	0	6.2	4	0.6	0.2	22	17	9	46	16	1	97	2.8	172	48	62	9	3.5	140	4.1	2.2	1.1	1.1	0.4	7	2	0	0	0	0
44	0	27	26	83	5	76	122	78	60	5	5	46	13	258	34	7	4	1	9	0.1	7.4	4.8	1.2	0.4	30	29	61	62	24	1	105	7.3	222	91	58	9.2	3.1	140	4.1	5.2	1.4	1.1	3.1	5.5	2	0	0	0	0
44	0	30	28	103	4	77	130	80	78	6	5	49	13	251	40	5	3	1	6	0.1	7.3	4.5	1.1	0.4	28	57	43	65	13	1	112	4.9	214	142	51	9.3	2.5	139	4.1	1.3	1.7	1.1	6.6	6	2	0	1	0	0
56	0	23	22	87	5	66	130	76	67	5	4	43	14	185	37	8	2	1	4	0.1	6.6	4.4	0.4	0.1	21	14	21	56	12	1	74	6.8	143	175	31	8.8	2.2	143	4.3	2.5	1	1.3	8	6.5	1	0	0	0	0
49	0	24	24	84	5	80	124	80	65	5	5	46	13	184	47	7	2	0	2	0	6.8	4.8	0.6	0.2	21	17	17	44	8	1	128	5	166	136	49	9.2	3.3	140	4.2	1.2	1	1.1	0.4	7.5	1	0	0	0	0
48	1	30	24	86	4	69	110	78	73	7	5	38	16	343	19	4	1	1	15	0.1	6.8	4.4	0.5	0.2	14	14	19	49	9	1	108	4.7	192	191	43	9.2	3.7	138	4.1	2	1.1	1.3	8	6.5	2	0	0	0	0
46	0	29	28	99	5	79	124	80	79	6	5	47	13	254	40	6	7	1	12	0.1	7	4.6	1.1	0.3	20	19	26	60	11	1	111	5.4	234	202	39	9.3	2.8	137	4.4	6.9	1.5	0.9	0.6	7.5	1	0	0	0	0
43	1	27	21	73	3	87	107	73	70	4	5	46	13	219	34	9	3	1	15	0	7.5	4.7	0.6	0.2	23	23	19	70	9	1	84	4	200	77	60	9.6	3.5	144	4.5	5.4	1.1	1	0.4	7.5	1	0	0	0	0
47	0	29	27	88	5	72	138	89	80	7	4	41	13	262	35	8	3	0	17	0	7.1	4.6	1.5	0.4	19	19	44	51	9	1	118	5.6	219	186	64	9.6	2.9	140	4.2	2.1	1.2	0.8	5.2	7	2	0	0	0	0
48	0	18	20	79	5	80	122	49	83	8	5	43	14	315	28	4	1	1	4	0	6.5	4.5	0.6	0.2	17	18	15	71	19	1	92	5.7	200	100	53	9.3	2.7	141	4.6	1.1	1.3	1.1	3.1	6	2	0	0	0	0
44	1	33	26	91	4	73	100	70	73	5	5	44	13	278	34	7	4	2	6	0	7.8	5	0.7	0.3	19	19	12	70	9	1	129	3.3	186	74	80	9.3	3.1	140	4.4	1.5	1.4	1.1	7.6	6	2	0	0	0	0
53	0	23	22	82	5	80	131	80	57	7	5	52	14	152	31	7	3	1	2	0	6.4	4.7	1.1	0.4	28	32	46	79	14	1	102	5.4	144	134	38	9.5	2.4	142	4.3	2	1.4	1.3	0.4	6	1	0	0	0	0
48	0	26	24	86	5	79	121	74	59	5	5	43	13	227	35	8	5	1	2	0.1	7	4.6	0.7	0.2	23	24	14	61	10	1	104	5.4	140	235	38	9.2	3.1	143	4.2	2.8	1.4	0.9	0.5	5	1	0	0	0	0
74	0	20	21	81	4	76	132	65	71	4	5	44	13	220	31	8	3	1	17	0.1	7.1	4.4	0.6	0.3	23	17	45	64	20	1	56	5.3	164	147	40	9.4	3.2	139	4.9	3.3	1.2	1.5	0.5	6	1	0	0	0	0
49	0	22	22	79	4	79	124	79	85	5	5	47	13	322	34	6	5	1	3	0.1	6.9	4.7	0.7	0.2	24	38	29	58	16	1	93	6	215	218	42	9.2	3.2	139	4.1	3.7	0.9	0.9	4.6	6	2	0	0	0	0
47	0	21	25	82	5	68	134	79	89	5	5	45	14	224	21	6	7	2	2	0.1	6.8	4.5	0.5	0.3	21	37	38	56	14	1	83	5.2	172	99	46	9.5	3.2	144	4.2	3.6	1.1	1	0.6	6	2	0	0	0	0
54	0	24	24	80	4	80	123	82	79	7	5	49	13	212	34	6	4	1	2	0	6.9	4.7	0.8	0.3	19	18	25	54	14	1	89	5.2	202	69	46	9	3.1	142	4.9	1.6	1.3	1.2	0.4	6.5	2	0	0	0	0
44	0	17	22	80	5	79	123	72	102	4	5	45	13	230	39	6	1	0	2	0	7.3	4.6	1.4	0.5	23	21	26	47	20	1	105	6.1	175	44	55	9.3	3.1	142	4	1.8	1.6	1	5.1	6	2	0	0	0	0
42	0	19	22	81	5	75	109	65	62	4	5	43	13	260	44	10	4	1	11	0	7	4.5	0.7	0.3	21	35	127	53	13	1	116	5.8	136	76	63	8.8	3	140	4.3	2.2	1.2	1.2	0.5	5.5	1	0	0	0	0
53	0	21	24	82	4	83	112	78	64	6	5	45	13	212	32	9	6	1	2	0	6.7	4.4	0.8	0.3	22	23	44	47	15	1	98	4.4	222	96	76	9.2	3.5	139	4.3	2.2	1.3	1.3	0.5	6	1	0	0	0	0
54	1	34	25	89	3	85	130	85	97	7	5	38	16	161	34	4	1	1	23	0.1	7.7	4.8	0.3	0.2	46	68	99	68	10	0	132	3.9	196	194	76	9.9	3.4	141	4.4	1.7	0.9	1.2	7	5.5	2	0	0	0	0
46	0	17	21	85	4	96	123	77	92	4	5	43	14	185	35	7	4	1	2	0	6.9	4.6	0.5	0.2	16	16	12	37	18	1	99	6.2	181	85	39	9.1	3.7	144	4	2.9	1.1	0.8	0.9	6	2	1	0	0	0
38	1	33	27	92	4	84	140	66	76	3	4	42	13	291	31	11	2	1	14	0	7.6	4.8	0.9	0.3	19	14	18	61	9	1	100	5.1	186	76	61	9.2	3.1	140	4.1	1.7	1.6	0.9	3.6	6	2	0	0	0	0
46	0	19	23	80	5	78	121	73	80	5	5	45	14	241	33	7	3	1	6	0	6.5	4.1	0.9	0.4	51	41	28	87	15	1	105	4.8	141	87	55	9.5	3.2	140	4.3	1.7	1.2	1.2	6.1	6	3	0	0	0	0
44	0	29	27	95	4	79	130	80	73	4	5	45	12	292	42	7	6	2	2	0	7.2	4.8	2.2	0.6	25	19	18	52	12	1	105	7.1	177	81	54	9.6	3.3	144	5.7	2.7	1.2	1.1	0.4	6.5	1	0	0	0	0
57	1	22	20	71	2	86	99	54	76	6	4	40	13	260	33	11	2	1	20	0.1	7.2	4.2	0.5	0.2	14	11	20	63	16	1	95	5.2	152	159	42	9	3.5	139	4.1	9.8	1.3	1	0.4	6	2	0	0	0	0
50	0	16	22	72	5	89	120	79	83	4	5	43	14	186	56	6	1	0	2	0	7.1	4.6	0.6	0.2	21	7	25	39	14	1	85	6.2	190	61	56	9.5	3.5	142	4.4	1.6	1.1	0.8	1.1	5.5	1	0	0	0	0
43	1	20	18	71	4	86	112	63	77	4	4	38	13	202	31	8	4	1	2	0	6.7	4.4	0.6	0.3	11	8	15	46	11	1	109	3.6	159	66	68	9	4.3	143	4.4	1.3	1.3	0.9	0.4	7	1	1	0	0	0
42	0	23	24	82	4	78	134	85	85	6	5	46	13	270	40	7	3	0	8	0.2	7.5	4.7	0.6	0.2	46	76	60	73	8	1	115	6.4	195	182	52	9.6	3	140	4.2	1.8	1.2	1.1	5.1	6	1	0	0	0	0
48	0	27	25	92	6	68	116	74	61	10	5	46	14	276	31	5	3	1	2	0	6.8	4.7	0.6	0.2	15	13	33	55	15	1	104	6.7	186	218	38	9.9	3.1	143	4.9	1.3	1.2	1.2	2.6	6	2	0	0	0	0
42	0	13	20	69	3	87	109	52	69	4	5	45	13	192	36	8	4	1	17	0	7.1	4.5	0.7	0.3	16	13	13	60	13	1	75	5.2	162	85	53	8.9	3.6	141	3.9	4.7	1.3	1.1	1.1	7	1	0	0	0	0
55	0	22	24	82	5	79	111	74	74	4	4	43	13	209	39	5	2	1	2	0	6.2	4.2	1.4	0.5	17	17	13	51	13	1	96	5.4	188	147	46	9.4	2.9	143	4.1	2.7	1.4	0.9	0.5	6	1	0	0	0	0
46	0	25	27	89	6	76	130	83	74	7	5	46	13	325	35	8	5	1	6	0.1	6.9	4.6	0.9	0.4	14	12	27	71	15	1	106	5.6	177	126	36	9.1	2.7	141	4	3.2	1.2	1.1	1.3	6	2	1	0	0	0
41	0	29	37	128	4	86	160	100	68	12	5	43	14	289	14	6	0	0	23	0.2	7.3	4.7	0.8	0.4	35	93	107	47	14	1	88	7	184	80	52	9.3	4.3	143	3.5	0.6	0.9	1.1	6.7	6	1	0	0	0	0
51	0	29	32	94	5	84	128	68	78	5	4	42	13	244	38	9	5	1	27	0.2	7.4	4.5	0.3	0.2	24	23	52	52	16	1	106	4.1	184	103	54	9.1	2.6	140	4.5	2.1	0.8	0.7	0.4	5	1	0	1	0	0
55	0	21	25	87	4	77	125	82	78	6	5	43	13	253	39	7	4	1	17	0.1	7.1	4.3	1.2	0.4	39	29	42	59	20	1	94	6.1	190	103	36	8.9	3.5	140	4.2	2.9	1.5	1.6	0.9	6	1	0	0	0	0
48	0	22	24	87	5	81	111	68	65	6	5	45	14	204	30	8	3	0	2	0	6.8	4.5	1.3	0.5	24	34	19	54	14	1	99	6.1	158	72	80	9.5	3.3	142	4.2	1.9	1.8	1	8	5.5	2	0	0	0	0
51	1	29	21	81	3	82	97	65	85	5	4	42	12	198	27	6	1	0	46	0.1	8.6	4.9	1	0.3	28	22	16	71	15	1	74	5.4	136	94	38	9.7	4.2	141	4.6	1.2	1.3	1	0.4	5.5	2	0	1	0	0
51	0	24	24	90	5	80	124	84	71	4	5	47	13	224	31	7	1	1	2	0	6.6	4.6	0.8	0.3	16	17	22	45	13	1	104	4.7	155	203	38	8.8	2.2	141	3.8	1.1	1.3	0.9	3.6	7.5	1	0	0	0	0
55	0	18	20	76	5	85	109	63	49	3	5	45	13	180	35	7	8	1	7	0	7.1	4.8	1.8	0.5	18	10	13	83	14	1	89	5	208	39	66	9.5	3.8	144	4.6	1.3	1.3	1.1	4.1	5.5	2	0	0	0	0
63	0	18	27	87	3	75	112	63	82	8	5	48	13	285	36	6	2	1	13	0.2	6.6	4.3	0.6	0.3	22	18	26	83	24	1	78	8.4	208	50	50	9.4	4.2	141	4.3	0.8	1.5	1.2	1.2	5.5	2	0	0	0	0
63	0	29	28	95	5	76	124	86	95	6	5	46	13	277	32	10	3	1	10	0.1	7.3	4.6	2.1	0.5	22	32	34	68	12	1	75	7	198	138	47	9.4	2.6	140	4	4	1.4	1.3	0.5	5	1	0	0	0	0
49	0	24	24	84	5	74	120	80	79	5	5	44	12	229	47	8	5	1	5	0.1	6.9	4.6	0.8	0.3	20	24	14	69	14	1	103	5.3	160	52	50	8.8	2.9	143	4.3	3.5	1.5	1.3	0.4	6.5	2	0	0	0	0
44	1	29	24	87	4	78	136	84	70	5	4	41	14	257	23	6	0	1	4	0	6.9	4.6	0.9	0.3	15	10	12	61	9	1	102	2.7	185	149	52	9.4	3.3	143	4.5	1.8	1.1	0.8	8	6	2	0	0	0	0
59	0	30	28	94	6	81	120	80	93	6	5	44	13	346	35	7	1	1	7	0.1	7.4	4.6	0.4	0.2	15	20	30	62	15	1	95	5.9	174	262	31	9.5	3.6	139	4.4	2.4	1	1.3	1	5.5	1	0	0	0	0
48	0	21	22	84	5	77	115	80	75	6	5	51	14	228	27	5	2	1	2	0	6.9	4.8	1.1	0.3	21	20	28	57	9	1	105	5.3	187	117	51	9.2	2.6	140	3.9	1.5	1.3	0.9	0.6	5.5	2	0	0	0	0
60	1	26	20	76	3	79	123	70	68	8	5	42	13	186	45	6	1	0	6	0	7.6	4.7	0.8	0.3	22	15	18	90	14	1	87	3.6	211	99	51	9.6	3.3	144	4	1.8	1.4	0.9	0.5	6.5	1	1	0	0	0
52	0	28	26	86	4	76	136	87	64	5	4	42	13	405	40	7	1	1	10	0	7.2	4.7	0.9	0.3	19	12	36	47	13	1	99	3.7	221	178	51	9.7	3.1	143	4.5	3	1.3	0.9	8	6.5	1	0	0	0	0
56	1	32	25	91	3	82	127	87	79	5	4	42	13	271	43	5	1	1	22	0.1	7.3	4.9	0.7	0.2	29	21	33	84	10	1	73	4.2	234	293	38	9.7	4.1	145	4.5	2.3	1	1.1	0.5	5	1	0	0	0	0
52	0	23	23	85	5	69	128	80	79	9	4	43	13	276	28	7	2	1	5	0	7	4.7	0.8	0.3	32	32	93	73	10	1	99	6.5	200	143	46	9.6	2.7	140	4.2	1.5	1.3	1.4	3.1	6	1	0	0	0	0
49	0	20	21	78	4	76	120	80	91	5	4	38	13	301	36	8	3	1	14	0.2	7.2	4.7	0.5	0.2	55	23	50	79	9	1	107	0.4	190	221	43	9.4	4.4	136	4.3	3.4	0.5	0.9	0.6	6.5	3	0	0	0	0
47	1	25	21	79	3	87	105	59	86	6	4	42	13	236	27	7	3	1	3	0	7.1	4.6	1	0.4	21	18	10	59	13	1	82	4	176	127	71	9.6	2.9	142	4.1	3.6	1.3	1	2.3	7.5	2	1	0	0	0
48	0	25	24	87	5	73	120	80	68	5	4	42	13	241	33	7	4	2	9	0	6.8	4.5	0.2	0.1	19	24	39	65	13	1	89	4.7	204	204	36	9.1	3.1	145	4.7	8.4	1.1	1	1.8	6	1	0	0	0	0
62	0	22	28	92	4	82	118	75	44	4	4	43	13	191	55	8	1	1	3	0.1	6.7	4.7	0.8	0.3	29	25	44	41	17	1	96	5.6	204	67	70	9.5	3	142	4.3	1.4	1.2	0.9	2.4	5.5	1	1	0	0	0
52	0	27	23	83	6	72	118	71	72	6	5	49	13	273	27	5	2	0	3	0	7.2	5.2	1.3	0.4	17	27	108	63	19	1	86	6.5	238	71	49	9.8	3.5	142	4.1	0.9	1.5	1	5.3	5.5	2	0	0	0	0
56	0	23	27	92	4	82	120	80	61	4	5	44	13	213	44	7	1	1	6	0	6.8	4.3	1.2	0.4	26	33	41	49	15	1	89	8.3	248	77	84	8.9	2.8	141	4.3	2.3	1.3	1.1	8	6	2	1	0	0	0
55	0	17	23	82	5	75	112	72	61	5	5	45	13	177	32	12	4	1	13	0.4	7.4	4.4	1.1	0.5	24	22	26	53	11	1	83	5.5	135	39	53	9.4	3.6	140	4.2	1.3	1.1	1.3	8	5.5	1	0	0	0	0
44	0	24	25	90	4	79	114	62	62	4	5	45	13	244	46	9	6	1	2	0.1	6.7	4.3	0.8	0.3	19	13	23	78	10	1	104	4.3	178	93	64	9.1	2.1	138	4.6	2	1.1	1	0.7	5.5	1	0	0	0	0
50	1	24	20	73	4	84	130	78	70	5	5	40	14	211	30	7	1	1	15	0	6.7	4.3	0.4	0.2	12	12	16	59	9	1	102	4	162	89	48	8.9	3.6	142	4.1	1.9	1.2	1.2	8	6	1	0	0	0	0
38	1	25	20	78	4	74	105	62	79	5	4	39	14	146	27	6	0	1	27	0	7.5	5	3	0.9	20	14	18	40	18	1	112	7.3	184	51	99	9.2	3.6	138	4.5	0.5	1.5	0.9	0.8	5.5	2	0	0	0	0
62	0	28	27	92	4	78	125	85	71	3	5	45	13	255	36	6	5	1	7	0.1	7.3	4.8	0.8	0.3	20	19	41	57	25	1	87	5.8	192	86	43	9.6	3.2	143	4.1	4.9	1.1	1.2	2.3	5.5	2	0	0	0	0
47	0	29	31	97	4	79	114	76	72	7	5	48	13	234	44	7	3	1	22	0.1	8	4.8	1.1	0.4	42	69	92	103	15	1	114	7.2	327	315	45	10.2	3.9	143	4.1	2.6	1.3	1	5.4	6	2	0	0	0	0
52	0	22	24	79	4	81	132	78	78	4	5	46	13	200	47	8	1	1	3	0	6.8	4.6	0.8	0.3	44	28	11	47	11	1	79	6	209	71	58	9.4	3.5	142	4.4	1.6	1.3	0.8	0.6	5.5	1	0	0	0	0
48	0	23	22	86	5	78	127	84	68	4	5	48	13	192	44	7	4	2	2	0	7.2	4.8	1.1	0.4	25	26	13	62	17	1	100	6.7	219	108	52	9.6	4	142	4.3	1.8	1.3	1.2	0.4	5.5	2	0	0	0	0
44	0	25	24	84	4	82	120	80	72	8	5	45	13	242	32	6	3	1	14	0.3	7.6	4.8	0.6	0.2	17	25	29	62	14	1	97	5.6	201	188	40	9.4	3.5	140	4.8	0.9	1.4	1.5	5	6	2	0	0	0	0
42	0	23	23	81	4	84	126	75	73	6	5	49	13	204	39	13	3	1	12	1.4	7.1	4.6	0.4	0.2	17	24	44	56	17	1	92	6	185	122	43	9	3.8	140	3.9	0.8	1.2	0.8	7.6	5	1	1	0	0	0
46	1	22	18	67	2	91	108	54	71	5	4	40	13	275	29	6	4	1	11	0	7.3	4.6	1.9	0.6	13	10	17	50	10	1	102	4.9	217	80	60	9.1	4.1	141	3.8	1.1	1.4	1	0.6	6	2	0	0	0	0
44	0	27	26	90	5	79	140	80	82	6	5	46	13	263	26	8	4	1	6	0.1	6.8	4.6	0.7	0.2	18	22	35	65	13	1	104	5.7	228	123	44	9.4	2.8	139	4.1	1.7	1.5	1.7	0.4	7	1	0	0	0	0
46	0	28	26	86	5	85	129	80	71	8	5	48	13	272	31	7	2	1	7	0.1	7.2	4.7	0.9	0.3	23	23	47	56	15	1	81	6.3	213	159	53	9.6	3.3	140	4	0.8	1.5	1	4.8	5.5	1	0	0	0	0
47	1	25	21	75	3	82	113	65	62	4	4	39	13	241	38	8	1	2	10	0	7	4.6	0.7	0.2	11	7	13	46	8	1	111	2.7	196	112	43	8.7	3.1	141	4	1.9	1	0.9	6	6.5	1	0	0	0	0
59	0	13	18	67	4	74	130	85	68	7	4	41	14	386	27	6	2	1	12	0	6.9	4.6	0.3	0.2	17	12	25	92	15	1	103	3.4	156	78	58	9.3	3.7	141	4.8	2.2	1	1.1	3.1	5.5	1	0	0	0	0
59	0	30	27	92	5	81	130	73	66	4	5	46	12	110	41	7	3	1	19	0.2	7.2	4.6	1.1	0.4	22	14	22	80	11	1	96	5.1	212	99	49	9.3	3.2	143	4	2.3	1.2	0.9	5	5.5	2	0	0	0	0
44	0	16	20	71	4	85	130	90	58	5	4	42	14	332	35	8	2	1	2	0	7.2	4.6	1.9	0.7	24	17	18	36	17	1	106	6.6	202	52	121	9.5	4	140	4.4	2.9	1	1	3.8	6	1	1	0	0	0
60	0	27	26	92	5	79	113	83	69	6	5	45	13	330	27	8	3	1	6	0	6.9	4.5	0.9	0.3	16	19	16	55	14	1	78	7	173	136	41	9.6	3.8	137	5	1.1	1.4	1.1	0.5	6.5	1	0	0	0	0
59	0	22	24	84	5	79	143	85	49	4	4	38	18	203	30	7	1	0	7	0.1	6.7	4.2	0.5	0.2	17	14	15	70	11	1	96	5.7	130	103	44	8.9	2.6	143	4.6	1.5	1.1	0.9	0.6	8	1	0	0	0	0
59	0	27	26	88	4	75	124	71	62	4	4	42	14	153	38	10	7	1	5	0.2	6.5	4.5	0.8	0.3	22	22	23	69	15	1	98	5.9	210	54	64	9.1	3.3	142	4.1	0.8	1.2	1	0.8	5.5	1	0	0	0	0
59	0	29	27	95	4	85	120	80	87	5	4	43	13	199	49	6	2	0	7	0.1	7.1	4.6	0.9	0.3	22	25	25	71	12	1	103	5.5	164	154	39	9.1	3	140	4	2	1.2	1.3	0.5	6	1	0	0	0	0
48	0	23	24	84	5	77	124	79	65	5	5	41	14	229	28	6	2	0	2	0	6.9	4.6	0.9	0.3	17	14	23	64	14	1	84	5.1	175	177	40	9.3	3.6	141	4.1	6.7	1.4	0.9	0.6	6	1	0	0	0	0
50	1	31	25	84	4	84	121	68	67	9	4	40	14	289	32	9	5	1	6	0	7.1	4.4	0.4	0.2	21	18	14	50	13	1	81	4.2	175	125	53	9.3	3.4	141	4	1.3	1.1	0.9	3.1	5.5	1	1	0	0	0
46	0	23	22	81	4	74	134	83	78	5	5	48	13	234	38	7	3	1	7	0.2	7.6	4.8	1.7	0.5	27	37	30	92	14	1	107	7.4	196	85	53	9.1	2.4	141	3.9	3.1	1.1	1.2	4.1	5.5	2	0	0	0	0
54	0	24	24	84	4	72	126	79	59	8	5	45	13	227	42	8	2	0	8	0	7.5	4.6	1.3	0.4	16	16	17	58	16	1	86	6.9	178	98	45	9.4	2.9	140	3.8	1.7	1.4	1.3	3.7	7.5	1	0	0	0	0
50	0	18	27	102	5	81	119	72	101	5	5	49	13	301	23	5	1	1	13	0.1	7.3	4.7	0.9	0.4	32	40	94	46	14	1	91	5.3	208	130	82	9.3	3.5	142	4	2.3	1.3	1.3	0.5	5.5	3	0	0	0	0
52	0	23	25	82	4	80	120	77	58	5	5	41	13	184	31	8	4	1	5	0	6.7	4.4	1.1	0.4	18	20	15	58	13	1	85	5.9	147	188	38	9.1	3.4	142	4.3	2.6	1.7	0.8	0.6	6.5	2	0	0	0	0
50	1	32	25	86	4	77	137	81	62	4	5	42	13	229	36	6	2	1	6	0	7.4	4.8	1.3	0.4	20	12	8	49	12	1	96	3.5	194	104	60	9.4	3.1	141	4	2.9	1.3	1.2	0.4	5.5	2	0	0	0	0
50	0	23	22	82	5	78	114	67	58	5	4	41	13	304	34	6	2	1	6	0.1	7.2	4.7	0.7	0.3	14	11	29	62	13	1	92	4.8	176	182	74	9.3	3.5	141	4.4	1	1.2	0.9	3	6	1	0	0	0	0
57	0	24	24	86	4	83	117	74	70	4	5	46	13	203	40	9	1	0	30	0	8.1	4.5	0.7	0.2	48	25	17	70	15	1	89	5.4	203	99	42	9.6	3.8	140	5	3.1	1.4	1.1	1.2	5.5	1	0	0	0	0
59	1	29	22	78	3	78	124	76	79	4	4	39	13	272	37	8	1	1	28	0	7.6	4.7	0.6	0.3	18	14	20	69	19	1	84	4.7	188	53	76	9.2	3	145	3.8	1.6	1.3	1	0.4	5	1	0	0	0	0
58	0	20	22	86	4	76	130	78	64	5	5	46	13	215	27	8	2	1	11	0.1	6.4	4	0.6	0.2	34	34	77	51	10	1	100	4.4	197	152	56	8.7	2.4	140	4.4	1	1.2	1.1	0.5	5	1	0	0	0	0
56	0	25	24	85	4	77	140	85	83	6	5	43	13	200	34	6	9	1	17	0.1	7.5	4.7	0.7	0.3	16	14	18	51	12	1	71	6.5	164	51	58	9.3	3.4	143	4.2	1.4	1.3	1.1	4.2	5.5	1	0	0	0	0
52	1	22	18	72	3	84	117	70	83	5	4	39	14	159	30	5	1	1	36	0	7.9	5	0.8	0.3	29	24	12	67	17	1	61	5.1	252	113	68	9.7	4.4	141	4.1	3.8	1.1	1	0.4	5	1	0	0	0	0
46	0	22	22	85	5	72	124	78	69	5	5	47	13	230	33	11	4	1	8	0.1	7.4	4.8	1.9	0.5	20	25	36	58	12	1	83	6.7	243	110	45	9.7	2.8	141	4.1	3.5	1.3	1.1	1.9	5.5	2	0	0	0	0
44	1	20	18	67	3	82	112	64	64	4	4	35	13	192	44	7	3	1	12	0	6.8	4.2	0.5	0.2	19	17	11	31	15	1	85	3.6	148	42	80	8.8	3.1	141	4	1.9	1.2	1.1	3.3	6	2	1	0	0	0
42	1	28	21	78	3	83	121	64	91	6	4	39	13	262	28	7	2	0	50	0.1	8	4.6	0.8	0.3	20	10	10	54	10	1	89	3.6	182	79	102	9.4	2.8	139	4.2	1.8	1.2	1.2	0.4	7.5	1	1	0	0	0
44	0	22	23	86	4	85	117	63	63	7	5	44	12	276	34	5	1	0	6	0	7	4.6	1.3	0.4	29	26	24	57	11	1	110	5.5	186	47	64	8.5	2.6	140	4.1	6.7	1.3	1	8	5.5	1	0	0	0	0
50	0	25	25	82	4	78	130	73	84	5	5	50	12	186	33	7	7	1	10	0.1	7.4	5.1	0.6	0.2	17	18	17	62	12	1	79	6.8	226	89	70	9.9	3.8	143	4.7	2	1	0.9	0.4	6	1	1	0	0	0
42	1	25	19	74	3	78	116	71	74	5	4	40	13	319	28	6	1	1	28	1.1	7.5	4.8	0.6	0.3	14	6	27	58	8	1	100	3.8	244	161	74	9.5	2.7	141	4.1	3	1.3	1.6	1	5.5	2	0	0	0	0
40	0	31	28	97	4	87	139	80	70	8	5	49	13	238	39	9	6	1	10	0.1	7.6	5	0.8	0.2	24	51	115	57	12	1	115	6.3	229	330	44	9.6	2.8	145	4.2	3	1.4	1.3	0.4	5.5	2	0	0	0	0
59	0	16	22	81	4	89	130	80	77	4	5	45	13	173	36	8	7	1	2	0	6.7	4.5	1	0.4	16	18	11	65	14	1	103	4.9	173	70	73	9	3.5	141	4.1	2.5	1.3	0.9	8	7.5	1	0	0	0	0
44	0	23	24	87	5	82	120	80	71	6	5	41	13	312	50	5	4	1	5	0	7.2	4.8	0.8	0.3	17	17	27	64	13	1	111	5.4	171	81	42	9.5	2.7	143	4	1	1.3	1.1	8	6	1	0	0	0	0
63	0	19	25	85	5	69	123	66	67	6	5	49	13	231	44	7	2	1	10	0	7.2	4.6	0.9	0.3	21	23	24	80	12	1	91	4.3	146	58	52	9.2	2.9	140	3.8	0.8	1.4	1.3	2	5.5	2	0	1	0	0
44	0	29	26	92	4	82	134	84	97	9	5	49	13	195	19	6	0	0	18	4.3	7.2	4.7	0.7	0.3	20	40	49	66	11	1	104	5.8	123	96	61	9.3	4	145	4.5	1.3	1.7	1.3	0.4	7	2	0	0	0	0
47	0	22	24	90	4	85	137	97	77	7	5	49	13	298	44	6	4	1	11	0.1	7.1	4.6	0.5	0.3	28	42	136	51	13	1	101	6.5	200	141	44	9.1	3.8	139	4.2	1.4	1.3	1.5	1.6	5	1	0	0	0	0
43	0	23	26	93	5	74	133	78	60	4	5	46	14	190	36	5	3	1	3	0.1	7.1	4.9	1	0.4	36	40	28	63	17	1	101	5.6	183	48	60	9.3	3.2	143	4.3	2	1.4	1	0.5	5.5	1	1	0	0	0
43	0	28	28	90	5	81	125	82	71	4	6	51	14	247	32	9	3	1	2	0	8	5.3	1.3	0.4	24	39	26	92	10	1	73	4.2	169	155	44	10	3.3	142	4.6	3.1	0.9	0.8	0.4	5	1	0	0	0	0
45	0	22	22	84	5	76	136	85	79	5	4	42	13	215	32	9	7	1	7	0	6.8	4.5	0.6	0.3	21	27	194	72	11	1	103	6.1	232	83	71	9.1	2.8	143	4.5	1.5	1.2	1.2	2.2	6	1	0	0	0	0
57	0	24	23	79	4	78	129	70	59	5	5	45	13	270	38	7	2	1	13	0	7.4	4.7	1	0.3	21	14	15	49	13	1	93	5.6	218	66	59	10	2.8	141	4.4	2.7	1.5	1.1	5.9	6.5	2	0	0	0	0
51	1	26	21	72	3	78	118	83	70	5	5	41	13	248	35	8	3	1	16	0.1	7.2	4.8	0.6	0.3	16	15	16	57	12	1	110	4.5	180	54	83	9.7	3.3	140	3.9	2.3	1.2	1.2	0.5	6	1	0	0	0	0
52	0	25	24	87	5	74	130	88	86	10	5	49	14	306	31	6	6	1	15	0.4	7.5	4.7	0.7	0.3	27	15	57	65	17	1	97	3.3	155	79	59	9.4	3.6	142	4.7	1.2	1.2	1.4	4.8	7	2	0	0	0	0
42	1	32	25	90	3	82	109	69	71	7	5	41	14	281	29	9	1	1	8	0.1	6.6	4.6	0.5	0.2	18	13	17	69	8	1	105	3.5	224	44	63	8.5	3.6	139	3.9	1.5	1.2	1.1	0.4	5	1	0	0	0	0
49	0	27	29	97	6	71	131	78	64	6	5	43	13	147	40	9	4	0	3	0	6.4	4.6	0.8	0.3	25	51	35	56	14	1	108	7.2	157	414	33	8.6	3.1	138	3.9	1.6	1.4	1.1	8	5.5	1	0	0	0	0
50	0	34	32	103	4	81	130	80	96	7	5	49	14	274	39	6	4	1	10	0.2	7.3	4.7	1.1	0.4	41	78	100	58	16	1	102	7.3	213	150	34	9.3	3.2	142	4.1	1.9	1.4	1.3	8	5.5	2	0	0	0	0
50	0	28	26	89	4	85	138	81	87	8	5	47	12	217	37	5	3	0	2	0	6.9	4.6	1.1	0.6	34	74	108	58	11	1	101	5.8	151	216	46	9.2	2.5	141	4.1	1	1.4	1.1	8	5.5	1	0	0	1	0
59	0	18	20	78	5	82	129	75	58	5	5	46	14	136	45	8	1	1	2	0	6.9	4.6	0.8	0.3	18	9	61	71	16	1	77	5.9	192	118	65	9.5	3.3	141	3.9	1.6	1.2	1.2	7.9	7	1	0	0	0	0
46	0	30	27	92	4	82	134	75	70	7	5	47	14	238	36	7	2	1	7	0.2	7.5	4.6	0.6	0.2	25	47	46	61	12	1	104	7	191	217	39	9.5	2.9	141	4	3.7	1.3	1.4	0.5	6.3	1	0	0	0	0
49	1	29	23	81	4	78	140	89	70	3	5	42	13	177	26	9	2	0	12	0	7.3	4.6	0.6	0.2	20	19	30	66	8	1	108	4.3	181	78	62	10	4	142	3.6	1.4	1.1	1	0.5	7	1	0	0	0	0
50	0	25	27	90	5	77	120	80	50	7	5	45	13	274	39	7	2	1	24	0.2	7.4	4.8	1.2	0.4	33	53	53	78	11	1	90	6.7	199	198	32	7.3	4.2	140	4.5	2.8	1.1	1.1	0.9	5.5	1	0	0	0	0
48	0	15	21	80	5	65	113	79	68	3	4	43	13	153	39	8	4	1	2	0	6.8	4.6	0.8	0.3	14	9	20	54	14	1	113	4	146	53	55	9.3	2.8	141	3.8	0.6	1.5	1.3	0.4	6	2	0	0	0	0
50	1	25	21	74	3	84	106	61	71	5	4	38	13	258	35	7	3	0	2	0	6.1	4.4	1	0.4	16	12	9	40	14	1	97	3.7	184	69	51	8.9	3.3	139	4.2	4.5	0.8	0.9	0.4	5.5	1	0	0	0	0
71	0	24	22	86	3	74	115	72	63	5	4	40	13	145	44	9	3	1	11	0	6.6	4.2	0.8	0.3	34	34	63	64	13	1	90	4.3	166	79	58	9.1	3.1	139	4.6	2.9	1.3	0.8	0.5	7.5	2	0	0	0	0
59	0	23	25	80	4	77	146	85	79	7	4	44	13	170	41	10	3	1	2	0.1	6.7	4.5	0.6	0.2	24	25	145	58	16	1	92	6.8	161	172	48	9.2	3.3	141	3.9	0.8	1.1	0.8	0.6	7	1	0	0	0	0
50	0	24	25	89	5	72	110	74	57	4	5	46	13	226	42	11	1	1	14	0.1	6.8	4.6	1.6	0.5	26	41	73	47	13	1	109	6.6	196	177	44	9.4	2.7	139	4.3	0.4	1.5	1.7	2.2	6.5	2	0	0	0	0
60	0	16	20	73	4	76	168	85	93	3	5	40	14	245	31	8	3	7	14	0.1	6.5	4.5	0.6	0.3	31	29	23	84	13	1	68	5.4	211	120	76	9	3.4	143	4.4	13.3	1	1.1	0.5	6.5	1	0	0	0	0
41	0	20	22	87	5	81	120	85	80	6	5	47	13	167	32	10	4	1	4	0.1	6.9	4.8	0.8	0.3	25	34	64	73	15	1	101	5.6	204	170	46	9.5	3.6	141	4.1	1.6	1.2	0.9	6.1	6	2	0	0	0	0
59	0	23	23	89	4	72	137	83	69	7	5	42	13	198	27	10	7	1	22	0.5	7.6	4.6	0.7	0.3	22	22	41	81	24	1	109	4.7	166	47	42	8.7	3.4	141	4	1.2	1.4	1.2	6.1	5.5	2	0	0	0	0
57	0	26	25	88	4	71	127	78	59	4	4	43	13	189	35	7	3	1	2	0	6.8	4.3	1.1	0.4	16	20	13	55	20	1	91	5.5	232	135	64	9.1	2.8	141	4	1.1	1.2	0.7	2.5	6	1	0	0	0	0
56	0	19	21	81	4	70	122	79	64	4	5	46	13	182	40	9	2	0	8	0.1	7.4	4.4	0.7	0.3	18	15	16	56	21	1	84	3.6	176	79	63	9.2	3	140	3.9	3.7	1.3	0.9	2.5	6	1	0	0	0	0
57	0	19	21	82	5	77	128	72	59	5	5	43	13	171	29	6	1	1	3	0.1	6.6	4.3	0.8	0.3	16	12	12	61	19	1	86	4.6	158	93	45	9	2.9	142	4.3	1.1	1.1	0.8	5.7	6	1	0	0	0	0
55	0	23	22	80	5	74	122	78	63	4	5	44	13	281	44	7	7	1	15	0.1	6.9	4.6	1.4	0.5	20	22	20	70	9	1	89	4.5	169	76	46	9	2.7	143	4.2	2.7	1.4	1.1	0.7	5.5	2	0	0	0	0
46	1	30	25	80	3	83	106	63	66	5	5	40	14	152	31	11	3	2	2	0	6.7	4.2	0.8	0.3	19	16	10	43	10	1	105	3.8	161	88	60	8.9	3.2	141	4.5	3.2	1.2	0.9	6	5.5	1	1	0	0	0
56	0	12	18	72	5	89	123	76	65	3	4	39	14	180	63	10	2	1	4	0	6.8	4.4	0.6	0.3	23	21	43	72	10	1	84	5.4	196	36	97	9	3.3	141	3.9	4.3	1.2	0.9	8	5.5	1	0	0	0	0
41	0	29	26	98	5	83	135	80	52	5	5	43	14	200	39	8	2	1	6	0.5	6.7	4.6	0.6	0.3	14	11	16	63	8	1	112	6.1	172	69	79	9.7	2.7	142	4.4	2	1.5	0.9	0.4	6	1	0	0	0	0
46	0	25	23	82	5	79	140	90	89	5	5	45	13	289	35	6	4	1	6	0.1	7.4	4.6	0.8	0.3	39	48	23	80	8	1	90	7.4	157	225	39	9	2.8	141	3.6	1	1.3	1.1	0.4	5.5	2	1	0	0	0
57	0	22	21	78	5	71	110	70	60	4	5	46	13	232	44	9	3	1	3	0	7.3	4.9	0.8	0.3	25	31	19	78	18	1	101	5.3	217	54	68	9.7	4.2	139	4.1	1.1	1.2	1.3	6.7	6.5	2	0	0	0	0
44	0	22	22	78	4	91	125	83	69	3	5	41	13	197	51	10	3	1	3	0	7.1	4.7	0.9	0.4	20	16	28	80	13	1	105	6.4	185	58	99	9.3	4.5	140	4.6	3.7	1.5	1.1	0.4	7	1	0	0	0	0
54	0	23	22	83	5	75	120	75	77	6	5	48	14	189	38	7	3	1	15	0.1	7.8	5.1	0.6	0.2	31	37	43	58	12	1	92	6.2	196	169	52	9.6	3.5	139	4.7	6.7	1.1	1.3	8	5	2	0	0	0	0
48	0	20	24	88	5	85	128	71	59	5	5	46	13	205	40	10	3	1	11	0.1	7.8	4.7	2	0.6	35	47	104	61	12	1	94	6.3	170	93	59	9.6	3.3	140	4.1	0.7	1.2	1.1	2.9	5.5	2	0	1	0	0
49	0	26	24	93	5	79	117	73	66	7	5	43	13	230	40	7	1	0	2	0	6.9	4.6	1.8	0.5	16	15	48	67	11	1	100	5	192	185	51	9.5	3.3	144	4.4	3.7	1.4	1.2	4.4	6	1	1	0	0	0
48	0	17	22	86	5	77	136	77	63	6	4	42	14	199	44	8	1	0	18	0.1	6.6	4.1	1.3	0.4	23	14	13	52	11	1	94	6.8	172	94	52	8.7	2.8	141	4.3	2	1.3	1.1	8	6	4	0	0	0	0
54	1	18	20	76	4	89	94	63	67	3	4	35	14	203	51	7	2	1	12	0	7.4	4.6	0.6	0.3	16	12	9	58	19	1	92	3.1	138	54	58	9.1	4	145	4.1	2.8	1.3	1.1	0.6	6.2	1	0	0	0	0
46	0	25	24	83	4	85	132	82	62	10	5	47	14	316	23	4	4	1	15	0	7.9	5.1	0.7	0.2	39	24	32	101	15	1	78	7.9	254	78	46	9.6	3.8	143	4.4	1.1	1.4	1.3	2.3	5.5	1	0	0	0	0
46	0	34	31	105	5	79	125	80	67	5	5	46	12	281	37	5	2	1	6	0.2	7.2	4.7	0.6	0.2	18	21	23	48	10	1	91	6.9	200	95	43	8.6	3.3	141	4.3	0.1	2	1.1	7.4	5.5	1	0	0	0	0
58	1	29	22	71	3	83	118	76	77	4	4	43	12	279	32	5	3	1	18	0	7.1	4.7	0.7	0.3	18	16	22	65	11	1	90	4.3	248	88	66	9.1	3.4	140	4.3	0.9	1.6	0.9	8	5.5	1	0	0	0	0
46	0	23	24	86	4	78	119	87	82	10	5	51	13	264	26	8	1	0	2	0	7	4.9	1.1	0.4	28	31	236	115	7	1	106	5	251	259	71	9.3	2.8	142	3.4	1.7	1.3	1.4	0.5	6.5	1	0	0	0	0
58	1	31	24	84	3	84	90	62	71	5	4	37	12	270	46	6	2	1	29	0	6.8	4.6	0.5	0.2	15	14	19	65	20	1	85	4.6	252	152	40	9.3	4	140	4.3	2.3	1.2	0.9	5	5.5	1	0	0	0	0
43	1	21	18	78	3	71	111	72	80	4	5	46	13	260	38	8	3	1	12	0	7.2	4.5	0.7	0.3	14	12	10	46	17	1	88	5	193	83	84	9.6	4.2	142	4.2	2.6	1.2	0.9	0.4	5.5	1	0	0	0	0
42	0	18	21	78	6	82	113	71	78	4	5	44	13	270	40	9	2	1	8	0	7.6	4.6	1.1	0.4	38	38	30	59	14	1	94	5.4	185	102	44	9.6	3.3	140	4.5	1.6	1.4	1.4	0.8	7	1	0	0	0	0
50	0	26	25	87	4	81	110	70	65	5	4	40	14	206	31	8	1	0	28	0.2	7.1	4.2	0.4	0.2	24	22	31	70	12	1	101	4.9	202	96	58	8.8	3	137	3.9	4	1.2	1.4	0.4	6	1	0	0	0	0
[truncated: 10,832 more rows]
[truncated: 2 more columns]
